# Supplementary material for: Methyl 3,5-bis­[(4-hydroxy­methyl-2-methoxy­phen­oxy)meth­yl]benzoate
Source: Acta Crystallogr Sect E Struct Rep Online. 2010 Feb 27;66(Pt 3):o703. doi: 10.1107/S160053681000677X (PMC2983507; doi:10.1107/S160053681000677X)
Supplement: Supplementary file 1 [file e-66-0o703-sup1.cif]

##############################################################################
###                                                                        ###
###        Electronic paper (Acta Crystallographica Section E)             ###
###                                                                        ###
##############################################################################
#                                                                            #
# This CIF contains the data in a paper accepted for publication in Acta     #
# Crystallographica Section E. It conforms to the requirements of Notes      #
# for Authors for Section E, and has been peer reviewed under the auspices   #
# of the IUCr Commission on Journals.                                        #
#                                                                            #
# Full details of the Crystallographic Information File format               #
# are given in the paper "The Crystallographic Information File (CIF):       #
# a New Standard Archive File for Crystallography" by S. R. Hall, F. H.      #
# Allen and I. D. Brown [Acta Cryst. (1991), A47, 655-685].                  #
#                                                                            #
# The current version of the core CIF dictionary is obtainable from          #
# ftp://ftp.iucr.org/pub/cif_core.dic. The current version number is 2.4.    #
#                                                                            #
# Software is freely available for graphical display of the structure(s) in  #
# this CIF.  For information consult the CIF home page http://www.iucr.org/  #
# cif/home.html                                                              #
#                                                                            #
# This file may be used for bona fide research purposes within the           #
# scientific community so long as proper attribution is given to the journal # 
# article from which it was obtained.                                        #
#                                                                            #
##############################################################################
                                             
data_global
_journal_date_recd_electronic     2010-02-05
_journal_date_accepted     2010-02-22
_journal_name_full     'Acta Crystallographica, Section E'
_journal_year     2010
_journal_volume     66
_journal_issue      3
_journal_page_first     o703
_journal_page_last     o703
_journal_paper_category     QO
_journal_coeditor_code     NG2730
_publ_contact_author_name     'K. Travis Holman'
_publ_contact_author_address
;
Department of Chemistry,
Georgetown University,
37th and O St. NW,
Washington, DC, USA 20057
;
_publ_contact_author_email     'kth7@georgetown.edu'
_publ_contact_author_fax     ?
_publ_contact_author_phone     '+12026874027'
_publ_section_title
;
Methyl 3,5-bis[(4-hydroxymethyl-2-methoxyphenoxy)methyl]benzoate
;
loop_
    _publ_author_name
    _publ_author_footnote
    _publ_author_address
    'Arshad, Muhammad Nadeem'
;
Current address; Department of Chemistry,
Georgetown University,
37th and O St NW,
Washington, DC 20057
USA.
;
;
Department of Chemistry, GC University Lahore 54000, Pakistan
;
    'Mough, Scott T.' .
;
Department of Chemistry,
Georgetown University,
37th and O St NW,
Washington, DC 20057
USA
;
    'Goeltz, John C.' .
;
Department of Chemistry,
Georgetown University,
37th and O St NW,
Washington, DC 20057
USA
;
    'Holman, K. Travis' .
;
Department of Chemistry,
Georgetown University,
37th and O St NW,
Washington, DC 20057
USA
;
data_I
_chemical_name_systematic
;
Methyl 3,5-bis[(4-hydroxymethyl-2-methoxyphenoxy)methyl]benzoate
;
_chemical_name_common     ?
_chemical_formula_moiety     'C26 H28 O8'
_chemical_formula_sum     'C26 H28 O8'
_chemical_formula_iupac     'C26 H28 O8'
_chemical_formula_weight     468.48
_chemical_melting_point     ?
_symmetry_cell_setting     Triclinic
_symmetry_space_group_name_H-M     'P -1'
_symmetry_space_group_name_Hall     '-P 1'
loop_
    _symmetry_equiv_pos_as_xyz
    'x, y, z'
    '-x, -y, -z'
_cell_length_a     4.7707(12)
_cell_length_b     14.844(4)
_cell_length_c     16.349(4)
_cell_angle_alpha     99.801(5)
_cell_angle_beta     95.692(5)
_cell_angle_gamma     92.821(5)
_cell_volume     1132.7(5)
_cell_formula_units_Z     2
_cell_measurement_reflns_used     1285
_cell_measurement_theta_min     2.50
_cell_measurement_theta_max     24.46
_cell_measurement_temperature     173(2)
_exptl_crystal_description     needle
_exptl_crystal_colour     'pale yellow'
_exptl_crystal_size_max     0.50
_exptl_crystal_size_mid     0.25
_exptl_crystal_size_min     0.05
_exptl_crystal_density_diffrn     1.374
_exptl_crystal_density_meas     ?
_exptl_crystal_density_method     'not measured'
_exptl_crystal_F_000     496
_exptl_absorpt_coefficient_mu     0.102
_exptl_absorpt_correction_type     multi-scan
_exptl_absorpt_process_details     '(SADABS; Bruker, 2001)'
_exptl_absorpt_correction_T_min     0.9509
_exptl_absorpt_correction_T_max     0.9949
_exptl_special_details
;
;
_diffrn_ambient_temperature     173(2)
_diffrn_radiation_type     MoK\a
_diffrn_radiation_wavelength     0.71073
_diffrn_radiation_source     'fine-focus sealed tube'
_diffrn_radiation_monochromator     graphite
_diffrn_measurement_device_type     'Bruker SMART K1'
_diffrn_measurement_method     '\w scan'
_diffrn_detector_area_resol_mean     ?
_diffrn_reflns_number     6559
_diffrn_reflns_av_R_equivalents     0.0367
_diffrn_reflns_av_sigmaI/netI     0.1012
_diffrn_reflns_theta_min     1.71
_diffrn_reflns_theta_max     26.00
_diffrn_reflns_theta_full     26.00
_diffrn_measured_fraction_theta_max     0.990
_diffrn_measured_fraction_theta_full     0.990
_diffrn_reflns_limit_h_min     -5
_diffrn_reflns_limit_h_max     5
_diffrn_reflns_limit_k_min     -16
_diffrn_reflns_limit_k_max     18
_diffrn_reflns_limit_l_min     -18
_diffrn_reflns_limit_l_max     20
_diffrn_standards_number     0
_diffrn_standards_interval_count     .
_diffrn_standards_interval_time     .
_diffrn_standards_decay_%     ?
_refine_special_details
;
Refinement of <i>F</i>^2^ against ALL reflections. The weighted <i>R</i>-factor
wR and goodness of fit <i>S</i> are based on <i>F</i>^2^, conventional
<i>R</i>-factors <i>R</i> are based on <i>F</i>, with <i>F</i> set to zero for
negative <i>F</i>^2^. The threshold expression of <i>F</i>^2^ >
2\s(<i>F</i>^2^) is used only for calculating <i>R</i>-factors(gt) etc. and is
not relevant to the choice of reflections for refinement. <i>R</i>-factors
based on <i>F</i>^2^ are statistically about twice as large as those based on
<i>F</i>, and <i>R</i>- factors based on ALL data will be even larger.
;
_reflns_number_total     4394
_reflns_number_gt     2197
_reflns_threshold_expression     I>2\s(I)
_refine_ls_structure_factor_coef     Fsqd
_refine_ls_matrix_type     full
_refine_ls_R_factor_all     0.1236
_refine_ls_R_factor_gt     0.0544
_refine_ls_wR_factor_gt     0.1113
_refine_ls_wR_factor_ref     0.1279
_refine_ls_goodness_of_fit_ref     0.850
_refine_ls_restrained_S_all     0.850
_refine_ls_number_reflns     4394
_refine_ls_number_parameters     312
_refine_ls_number_restraints     0
_refine_ls_hydrogen_treatment     constr
_refine_ls_weighting_scheme     calc
_refine_ls_weighting_details
                 'calc w=1/[\s^2^(Fo^2^)+(0.0568P)^2^] where P=(Fo^2^+2Fc^2^)/3'
_atom_sites_solution_hydrogens     geom
_atom_sites_solution_primary     direct
_atom_sites_solution_secondary     difmap
_refine_ls_shift/su_max     0.000
_refine_ls_shift/su_mean     0.000
_refine_diff_density_max     0.397
_refine_diff_density_min     -0.217
_refine_ls_extinction_method     none
_refine_ls_extinction_coef     ?
loop_
    _atom_type_symbol
    _atom_type_description
    _atom_type_scat_dispersion_real
    _atom_type_scat_dispersion_imag
    _atom_type_scat_source
    'C' 'C' 0.0033 0.0016
                         'International Tables Vol C Tables 4.2.6.8 and 6.1.1.4'
    'H' 'H' 0.0000 0.0000
                         'International Tables Vol C Tables 4.2.6.8 and 6.1.1.4'
    'O' 'O' 0.0106 0.0060
                         'International Tables Vol C Tables 4.2.6.8 and 6.1.1.4'
_computing_data_collection     'SMART (Bruker, 2001)'
_computing_cell_refinement     'SAINT (Bruker, 2001)'
_computing_data_reduction     'SAINT (Bruker, 2001)'
_computing_structure_solution     'SHELXS97 (Sheldrick, 2008)'
_computing_structure_refinement     'SHELXL97 (Sheldrick, 2008)'
_computing_molecular_graphics
;
ORTEP-3 (Farrugia, 1997), PLATON (Spek, 2009) and X-SEED
(Barbour, 2001)
;
_computing_publication_material
;
WinGX (Farrugia, 1999) and PLATON (Spek, 2009)
;
loop_
    _atom_site_type_symbol
    _atom_site_label
    _atom_site_fract_x
    _atom_site_fract_y
    _atom_site_fract_z
    _atom_site_U_iso_or_equiv
    _atom_site_adp_type
    _atom_site_calc_flag
    _atom_site_refinement_flags
    _atom_site_occupancy
    _atom_site_disorder_assembly
    _atom_site_disorder_group
    O O1 0.8577(4) 0.44795(11) 0.18004(10) 0.0323(5) Uani d . 1 . .
    C C1 0.3350(6) 0.66420(18) 0.21353(17) 0.0325(7) Uani d . 1 . .
    O O2 0.6676(4) 0.49101(12) 0.32243(10) 0.0400(5) Uani d . 1 . .
    C C2 0.4117(6) 0.61493(18) 0.27658(17) 0.0329(7) Uani d . 1 . .
    H H2 0.3434 0.6310 0.3294 0.039 Uiso calc R 1 . .
    O O3 0.2404(4) 0.80315(13) 0.30289(13) 0.0490(6) Uani d . 1 . .
    H H3 0.1081 0.8346 0.3191 0.059 Uiso calc R 1 . .
    C C3 0.5843(6) 0.54346(18) 0.26403(16) 0.0319(7) Uani d . 1 . .
    O O4 1.3168(6) 0.15167(15) -0.10157(14) 0.0725(8) Uani d . 1 . .
    C C4 0.6859(5) 0.51921(17) 0.18579(16) 0.0285(6) Uani d . 1 . .
    O O5 1.6491(5) 0.09734(14) -0.02106(13) 0.0614(7) Uani d . 1 . .
    C C5 0.6078(5) 0.56715(18) 0.12281(16) 0.0299(7) Uani d . 1 . .
    H H5 0.6727 0.5508 0.0695 0.036 Uiso calc R 1 . .
    O O6 1.4405(4) 0.26847(12) 0.34342(10) 0.0352(5) Uani d . 1 . .
    C C6 0.4340(6) 0.63941(17) 0.13746(16) 0.0319(7) Uani d . 1 . .
    H H6 0.3828 0.6723 0.0939 0.038 Uiso calc R 1 . .
    O O7 1.1515(4) 0.28885(12) 0.46990(11) 0.0436(5) Uani d . 1 . .
    C C7 0.1416(6) 0.74113(18) 0.22818(17) 0.0409(8) Uani d . 1 . .
    H H7A 0.1326 0.7742 0.1803 0.049 Uiso calc R 1 . .
    H H7B -0.0512 0.7157 0.2324 0.049 Uiso calc R 1 . .
    O O8 0.7672(4) -0.11335(12) 0.34750(13) 0.0489(6) Uani d . 1 . .
    H H8 0.6119 -0.1407 0.3263 0.059 Uiso calc R 1 . .
    C C8 0.5065(7) 0.4943(2) 0.39253(16) 0.0499(9) Uani d . 1 . .
    H H8A 0.5503 0.5532 0.4303 0.075 Uiso calc R 1 . .
    H H8B 0.5547 0.4443 0.4224 0.075 Uiso calc R 1 . .
    H H8C 0.3045 0.4877 0.3727 0.075 Uiso calc R 1 . .
    C C9 0.9429(6) 0.41381(17) 0.10055(15) 0.0304(7) Uani d . 1 . .
    H H9A 1.0410 0.4637 0.0789 0.036 Uiso calc R 1 . .
    H H9B 0.7755 0.3897 0.0607 0.036 Uiso calc R 1 . .
    C C10 1.1380(6) 0.33864(17) 0.10909(16) 0.0286(6) Uani d . 1 . .
    C C11 1.2673(5) 0.32889(17) 0.18610(16) 0.0283(6) Uani d . 1 . .
    H H11 1.2218 0.3673 0.2350 0.034 Uiso calc R 1 . .
    C C12 1.4638(5) 0.26345(17) 0.19325(16) 0.0287(6) Uani d . 1 . .
    C C13 1.5267(6) 0.20702(18) 0.12191(17) 0.0351(7) Uani d . 1 . .
    H H13 1.6623 0.1628 0.1261 0.042 Uiso calc R 1 . .
    C C14 1.3922(6) 0.21470(18) 0.04403(17) 0.0373(7) Uani d . 1 . .
    C C15 1.1980(6) 0.28043(17) 0.03803(17) 0.0327(7) Uani d . 1 . .
    H H15 1.1055 0.2856 -0.0150 0.039 Uiso calc R 1 . .
    C C16 1.4431(8) 0.1529(2) -0.0346(2) 0.0472(9) Uani d . 1 . .
    C C17 1.7031(9) 0.0358(2) -0.0969(2) 0.0867(14) Uani d . 1 . .
    H H17A 1.5272 0.0010 -0.1226 0.130 Uiso calc R 1 . .
    H H17B 1.8436 -0.0066 -0.0827 0.130 Uiso calc R 1 . .
    H H17C 1.7746 0.0719 -0.1363 0.130 Uiso calc R 1 . .
    C C18 1.6184(6) 0.25862(18) 0.27714(16) 0.0357(7) Uani d . 1 . .
    H H18A 1.7048 0.1990 0.2739 0.043 Uiso calc R 1 . .
    H H18B 1.7730 0.3075 0.2904 0.043 Uiso calc R 1 . .
    C C19 1.2662(5) 0.19350(18) 0.34944(16) 0.0300(7) Uani d . 1 . .
    C C20 1.2295(6) 0.11288(18) 0.29360(16) 0.0338(7) Uani d . 1 . .
    H H20 1.3278 0.1060 0.2454 0.041 Uiso calc R 1 . .
    C C21 1.0492(6) 0.04030(18) 0.30645(16) 0.0353(7) Uani d . 1 . .
    H H21 1.0240 -0.0149 0.2666 0.042 Uiso calc R 1 . .
    C C22 0.9088(6) 0.04871(18) 0.37649(16) 0.0310(7) Uani d . 1 . .
    C C23 0.9420(6) 0.13196(18) 0.43279(16) 0.0346(7) Uani d . 1 . .
    H H23 0.8427 0.1388 0.4808 0.042 Uiso calc R 1 . .
    C C24 1.1169(6) 0.20460(18) 0.41988(16) 0.0318(7) Uani d . 1 . .
    C C25 0.7190(6) -0.02789(18) 0.39519(17) 0.0374(7) Uani d . 1 . .
    H H25A 0.7527 -0.0311 0.4553 0.045 Uiso calc R 1 . .
    H H25B 0.5194 -0.0145 0.3830 0.045 Uiso calc R 1 . .
    C C26 0.9726(7) 0.3043(2) 0.53515(18) 0.0574(10) Uani d . 1 . .
    H H26A 0.7749 0.2921 0.5113 0.086 Uiso calc R 1 . .
    H H26B 1.0032 0.3681 0.5639 0.086 Uiso calc R 1 . .
    H H26C 1.0167 0.2634 0.5750 0.086 Uiso calc R 1 . .
loop_
    _atom_site_aniso_label
    _atom_site_aniso_U_11
    _atom_site_aniso_U_22
    _atom_site_aniso_U_33
    _atom_site_aniso_U_12
    _atom_site_aniso_U_13
    _atom_site_aniso_U_23
    O1 0.0385(12) 0.0315(11) 0.0290(10) 0.0110(9) 0.0096(9) 0.0052(8)
    C1 0.0261(16) 0.0276(16) 0.0426(17) -0.0002(12) 0.0008(14) 0.0049(13)
    O2 0.0550(14) 0.0404(12) 0.0295(10) 0.0163(10) 0.0141(10) 0.0110(9)
    C2 0.0346(17) 0.0310(17) 0.0326(16) 0.0031(13) 0.0112(14) -0.0002(13)
    O3 0.0348(13) 0.0368(13) 0.0694(14) 0.0063(10) 0.0067(11) -0.0090(11)
    C3 0.0349(17) 0.0292(17) 0.0333(16) 0.0034(13) 0.0063(14) 0.0086(13)
    O4 0.120(2) 0.0577(16) 0.0399(14) 0.0244(15) 0.0195(15) -0.0019(12)
    C4 0.0276(16) 0.0265(16) 0.0308(15) -0.0001(12) 0.0068(13) 0.0020(12)
    O5 0.0712(17) 0.0463(14) 0.0649(15) 0.0127(12) 0.0290(14) -0.0101(12)
    C5 0.0316(17) 0.0332(16) 0.0256(14) 0.0006(13) 0.0071(13) 0.0050(12)
    O6 0.0340(12) 0.0325(12) 0.0412(11) 0.0042(9) 0.0086(10) 0.0091(9)
    C6 0.0339(17) 0.0299(16) 0.0324(16) 0.0017(13) 0.0022(14) 0.0080(13)
    O7 0.0512(14) 0.0371(12) 0.0403(11) -0.0025(10) 0.0139(11) -0.0028(10)
    C7 0.0418(19) 0.0323(17) 0.0476(18) 0.0070(14) 0.0039(16) 0.0034(14)
    O8 0.0357(13) 0.0330(12) 0.0749(15) 0.0017(9) 0.0107(12) -0.0023(11)
    C8 0.079(3) 0.044(2) 0.0330(16) 0.0115(17) 0.0238(17) 0.0128(14)
    C9 0.0321(16) 0.0332(16) 0.0266(14) 0.0019(13) 0.0064(13) 0.0058(12)
    C10 0.0297(16) 0.0279(16) 0.0292(15) -0.0016(12) 0.0101(13) 0.0048(12)
    C11 0.0279(16) 0.0285(16) 0.0285(15) -0.0008(12) 0.0090(13) 0.0020(12)
    C12 0.0264(16) 0.0254(15) 0.0359(16) 0.0016(12) 0.0084(13) 0.0072(13)
    C13 0.0308(17) 0.0282(16) 0.0499(18) 0.0056(13) 0.0171(15) 0.0083(14)
    C14 0.047(2) 0.0292(17) 0.0381(17) -0.0022(14) 0.0216(16) 0.0051(14)
    C15 0.0369(18) 0.0280(16) 0.0338(16) -0.0013(13) 0.0102(14) 0.0045(13)
    C16 0.061(2) 0.0284(18) 0.055(2) 0.0008(16) 0.027(2) 0.0027(17)
    C17 0.115(4) 0.055(2) 0.088(3) 0.012(2) 0.059(3) -0.022(2)
    C18 0.0301(17) 0.0334(17) 0.0472(18) 0.0090(13) 0.0123(15) 0.0106(14)
    C19 0.0228(16) 0.0320(17) 0.0370(16) 0.0043(13) 0.0029(13) 0.0111(13)
    C20 0.0371(18) 0.0314(17) 0.0349(15) 0.0086(14) 0.0095(14) 0.0065(13)
    C21 0.0398(18) 0.0298(17) 0.0351(16) 0.0089(14) 0.0039(14) 0.0010(13)
    C22 0.0271(16) 0.0317(17) 0.0341(15) 0.0049(13) 0.0011(13) 0.0062(13)
    C23 0.0349(17) 0.0405(18) 0.0302(15) 0.0078(14) 0.0069(13) 0.0080(13)
    C24 0.0312(17) 0.0320(17) 0.0310(15) 0.0037(13) 0.0016(13) 0.0025(13)
    C25 0.0323(17) 0.0338(18) 0.0459(17) 0.0051(13) 0.0080(15) 0.0032(14)
    C26 0.071(3) 0.050(2) 0.0486(19) -0.0013(18) 0.0276(19) -0.0092(16)
_geom_special_details
;
All s.u.'s (except the s.u. in the dihedral angle between two l.s. planes) are
estimated using the full covariance matrix. The cell s.u.'s are taken into
account individually in the estimation of s.u.'s in distances, angles and
torsion angles; correlations between s.u.'s in cell parameters are only used
when they are defined by crystal symmetry. An approximate (isotropic)
treatment of cell s.u.'s is used for estimating s.u.'s involving l.s. planes.
;
loop_
    _geom_bond_atom_site_label_1
    _geom_bond_atom_site_label_2
    _geom_bond_site_symmetry_2
    _geom_bond_distance
    _geom_bond_publ_flag
    O1 C4 . 1.366(3) ?
    O1 C9 . 1.418(3) ?
    C1 C6 . 1.372(3) ?
    C1 C2 . 1.393(4) ?
    C1 C7 . 1.506(4) ?
    O2 C3 . 1.372(3) ?
    O2 C8 . 1.437(3) ?
    C2 C3 . 1.375(4) ?
    C2 H2 . 0.9500 ?
    O3 C7 . 1.422(3) ?
    O3 H3 . 0.8400 ?
    C3 C4 . 1.409(3) ?
    O4 C16 . 1.193(4) ?
    C4 C5 . 1.380(3) ?
    O5 C16 . 1.339(4) ?
    O5 C17 . 1.462(3) ?
    C5 C6 . 1.391(4) ?
    C5 H5 . 0.9500 ?
    O6 C19 . 1.379(3) ?
    O6 C18 . 1.434(3) ?
    C6 H6 . 0.9500 ?
    O7 C24 . 1.366(3) ?
    O7 C26 . 1.427(3) ?
    C7 H7A . 0.9900 ?
    C7 H7B . 0.9900 ?
    O8 C25 . 1.413(3) ?
    O8 H8 . 0.8400 ?
    C8 H8A . 0.9800 ?
    C8 H8B . 0.9800 ?
    C8 H8C . 0.9800 ?
    C9 C10 . 1.503(4) ?
    C9 H9A . 0.9900 ?
    C9 H9B . 0.9900 ?
    C10 C11 . 1.380(3) ?
    C10 C15 . 1.388(3) ?
    C11 C12 . 1.394(4) ?
    C11 H11 . 0.9500 ?
    C12 C13 . 1.383(3) ?
    C12 C18 . 1.506(4) ?
    C13 C14 . 1.393(4) ?
    C13 H13 . 0.9500 ?
    C14 C15 . 1.387(4) ?
    C14 C16 . 1.495(4) ?
    C15 H15 . 0.9500 ?
    C17 H17A . 0.9800 ?
    C17 H17B . 0.9800 ?
    C17 H17C . 0.9800 ?
    C18 H18A . 0.9900 ?
    C18 H18B . 0.9900 ?
    C19 C20 . 1.368(3) ?
    C19 C24 . 1.404(3) ?
    C20 C21 . 1.402(3) ?
    C20 H20 . 0.9500 ?
    C21 C22 . 1.374(3) ?
    C21 H21 . 0.9500 ?
    C22 C23 . 1.401(3) ?
    C22 C25 . 1.509(3) ?
    C23 C24 . 1.388(4) ?
    C23 H23 . 0.9500 ?
    C25 H25A . 0.9900 ?
    C25 H25B . 0.9900 ?
    C26 H26A . 0.9800 ?
    C26 H26B . 0.9800 ?
    C26 H26C . 0.9800 ?
loop_
    _geom_angle_atom_site_label_1
    _geom_angle_atom_site_label_2
    _geom_angle_atom_site_label_3
    _geom_angle_site_symmetry_1
    _geom_angle_site_symmetry_3
    _geom_angle
    _geom_angle_publ_flag
    C4 O1 C9 . . 117.7(2) ?
    C6 C1 C2 . . 118.4(2) ?
    C6 C1 C7 . . 121.0(3) ?
    C2 C1 C7 . . 120.5(2) ?
    C3 O2 C8 . . 116.9(2) ?
    C3 C2 C1 . . 121.4(2) ?
    C3 C2 H2 . . 119.3 ?
    C1 C2 H2 . . 119.3 ?
    C7 O3 H3 . . 109.5 ?
    O2 C3 C2 . . 125.1(2) ?
    O2 C3 C4 . . 115.4(2) ?
    C2 C3 C4 . . 119.5(3) ?
    O1 C4 C5 . . 125.8(2) ?
    O1 C4 C3 . . 114.9(2) ?
    C5 C4 C3 . . 119.3(2) ?
    C16 O5 C17 . . 112.9(3) ?
    C4 C5 C6 . . 119.9(2) ?
    C4 C5 H5 . . 120.0 ?
    C6 C5 H5 . . 120.0 ?
    C19 O6 C18 . . 117.38(19) ?
    C1 C6 C5 . . 121.4(3) ?
    C1 C6 H6 . . 119.3 ?
    C5 C6 H6 . . 119.3 ?
    C24 O7 C26 . . 116.3(2) ?
    O3 C7 C1 . . 110.5(2) ?
    O3 C7 H7A . . 109.5 ?
    C1 C7 H7A . . 109.5 ?
    O3 C7 H7B . . 109.5 ?
    C1 C7 H7B . . 109.5 ?
    H7A C7 H7B . . 108.1 ?
    C25 O8 H8 . . 109.5 ?
    O2 C8 H8A . . 109.5 ?
    O2 C8 H8B . . 109.5 ?
    H8A C8 H8B . . 109.5 ?
    O2 C8 H8C . . 109.5 ?
    H8A C8 H8C . . 109.5 ?
    H8B C8 H8C . . 109.5 ?
    O1 C9 C10 . . 108.8(2) ?
    O1 C9 H9A . . 109.9 ?
    C10 C9 H9A . . 109.9 ?
    O1 C9 H9B . . 109.9 ?
    C10 C9 H9B . . 109.9 ?
    H9A C9 H9B . . 108.3 ?
    C11 C10 C15 . . 119.4(3) ?
    C11 C10 C9 . . 121.0(2) ?
    C15 C10 C9 . . 119.5(2) ?
    C10 C11 C12 . . 121.0(2) ?
    C10 C11 H11 . . 119.5 ?
    C12 C11 H11 . . 119.5 ?
    C13 C12 C11 . . 119.2(2) ?
    C13 C12 C18 . . 120.6(2) ?
    C11 C12 C18 . . 120.1(2) ?
    C12 C13 C14 . . 120.4(3) ?
    C12 C13 H13 . . 119.8 ?
    C14 C13 H13 . . 119.8 ?
    C15 C14 C13 . . 119.7(3) ?
    C15 C14 C16 . . 117.7(3) ?
    C13 C14 C16 . . 122.6(3) ?
    C14 C15 C10 . . 120.3(3) ?
    C14 C15 H15 . . 119.8 ?
    C10 C15 H15 . . 119.8 ?
    O4 C16 O5 . . 123.3(3) ?
    O4 C16 C14 . . 125.1(3) ?
    O5 C16 C14 . . 111.6(3) ?
    O5 C17 H17A . . 109.5 ?
    O5 C17 H17B . . 109.5 ?
    H17A C17 H17B . . 109.5 ?
    O5 C17 H17C . . 109.5 ?
    H17A C17 H17C . . 109.5 ?
    H17B C17 H17C . . 109.5 ?
    O6 C18 C12 . . 113.4(2) ?
    O6 C18 H18A . . 108.9 ?
    C12 C18 H18A . . 108.9 ?
    O6 C18 H18B . . 108.9 ?
    C12 C18 H18B . . 108.9 ?
    H18A C18 H18B . . 107.7 ?
    C20 C19 O6 . . 125.7(2) ?
    C20 C19 C24 . . 119.6(2) ?
    O6 C19 C24 . . 114.6(2) ?
    C19 C20 C21 . . 121.0(2) ?
    C19 C20 H20 . . 119.5 ?
    C21 C20 H20 . . 119.5 ?
    C22 C21 C20 . . 120.2(2) ?
    C22 C21 H21 . . 119.9 ?
    C20 C21 H21 . . 119.9 ?
    C21 C22 C23 . . 118.7(3) ?
    C21 C22 C25 . . 122.7(2) ?
    C23 C22 C25 . . 118.6(2) ?
    C24 C23 C22 . . 121.4(2) ?
    C24 C23 H23 . . 119.3 ?
    C22 C23 H23 . . 119.3 ?
    O7 C24 C23 . . 124.9(2) ?
    O7 C24 C19 . . 116.1(2) ?
    C23 C24 C19 . . 119.0(2) ?
    O8 C25 C22 . . 111.7(2) ?
    O8 C25 H25A . . 109.3 ?
    C22 C25 H25A . . 109.3 ?
    O8 C25 H25B . . 109.3 ?
    C22 C25 H25B . . 109.3 ?
    H25A C25 H25B . . 107.9 ?
    O7 C26 H26A . . 109.5 ?
    O7 C26 H26B . . 109.5 ?
    H26A C26 H26B . . 109.5 ?
    O7 C26 H26C . . 109.5 ?
    H26A C26 H26C . . 109.5 ?
    H26B C26 H26C . . 109.5 ?
loop_
    _geom_torsion_atom_site_label_1
    _geom_torsion_atom_site_label_2
    _geom_torsion_atom_site_label_3
    _geom_torsion_atom_site_label_4
    _geom_torsion_site_symmetry_1
    _geom_torsion_site_symmetry_2
    _geom_torsion_site_symmetry_3
    _geom_torsion_site_symmetry_4
    _geom_torsion
    _geom_torsion_publ_flag
    C6 C1 C2 C3 . . . . 0.5(4) ?
    C7 C1 C2 C3 . . . . 178.9(3) ?
    C8 O2 C3 C2 . . . . 17.4(4) ?
    C8 O2 C3 C4 . . . . -161.8(2) ?
    C1 C2 C3 O2 . . . . -179.3(2) ?
    C1 C2 C3 C4 . . . . -0.1(4) ?
    C9 O1 C4 C5 . . . . -6.5(4) ?
    C9 O1 C4 C3 . . . . 173.5(2) ?
    O2 C3 C4 O1 . . . . -1.3(3) ?
    C2 C3 C4 O1 . . . . 179.4(2) ?
    O2 C3 C4 C5 . . . . 178.7(2) ?
    C2 C3 C4 C5 . . . . -0.6(4) ?
    O1 C4 C5 C6 . . . . -179.1(2) ?
    C3 C4 C5 C6 . . . . 1.0(4) ?
    C2 C1 C6 C5 . . . . -0.2(4) ?
    C7 C1 C6 C5 . . . . -178.6(2) ?
    C4 C5 C6 C1 . . . . -0.5(4) ?
    C6 C1 C7 O3 . . . . -130.8(3) ?
    C2 C1 C7 O3 . . . . 50.8(3) ?
    C4 O1 C9 C10 . . . . 177.9(2) ?
    O1 C9 C10 C11 . . . . -17.5(3) ?
    O1 C9 C10 C15 . . . . 165.2(2) ?
    C15 C10 C11 C12 . . . . 2.1(4) ?
    C9 C10 C11 C12 . . . . -175.3(2) ?
    C10 C11 C12 C13 . . . . -0.7(4) ?
    C10 C11 C12 C18 . . . . 175.5(2) ?
    C11 C12 C13 C14 . . . . -0.9(4) ?
    C18 C12 C13 C14 . . . . -177.1(2) ?
    C12 C13 C14 C15 . . . . 1.1(4) ?
    C12 C13 C14 C16 . . . . -177.4(2) ?
    C13 C14 C15 C10 . . . . 0.2(4) ?
    C16 C14 C15 C10 . . . . 178.8(2) ?
    C11 C10 C15 C14 . . . . -1.8(4) ?
    C9 C10 C15 C14 . . . . 175.6(2) ?
    C17 O5 C16 O4 . . . . 0.3(4) ?
    C17 O5 C16 C14 . . . . 179.8(2) ?
    C15 C14 C16 O4 . . . . -5.0(4) ?
    C13 C14 C16 O4 . . . . 173.5(3) ?
    C15 C14 C16 O5 . . . . 175.5(2) ?
    C13 C14 C16 O5 . . . . -6.0(4) ?
    C19 O6 C18 C12 . . . . 77.3(3) ?
    C13 C12 C18 O6 . . . . -141.4(2) ?
    C11 C12 C18 O6 . . . . 42.5(3) ?
    C18 O6 C19 C20 . . . . -6.0(4) ?
    C18 O6 C19 C24 . . . . 174.4(2) ?
    O6 C19 C20 C21 . . . . 179.1(3) ?
    C24 C19 C20 C21 . . . . -1.3(4) ?
    C19 C20 C21 C22 . . . . -1.0(4) ?
    C20 C21 C22 C23 . . . . 2.2(4) ?
    C20 C21 C22 C25 . . . . -178.1(3) ?
    C21 C22 C23 C24 . . . . -1.3(4) ?
    C25 C22 C23 C24 . . . . 179.0(3) ?
    C26 O7 C24 C23 . . . . -6.2(4) ?
    C26 O7 C24 C19 . . . . 172.0(3) ?
    C22 C23 C24 O7 . . . . 177.2(2) ?
    C22 C23 C24 C19 . . . . -0.9(4) ?
    C20 C19 C24 O7 . . . . -176.1(2) ?
    O6 C19 C24 O7 . . . . 3.5(3) ?
    C20 C19 C24 C23 . . . . 2.2(4) ?
    O6 C19 C24 C23 . . . . -178.1(2) ?
    C21 C22 C25 O8 . . . . 16.9(4) ?
    C23 C22 C25 O8 . . . . -163.4(2) ?
loop_
    _geom_hbond_atom_site_label_D
    _geom_hbond_atom_site_label_H
    _geom_hbond_atom_site_label_A
    _geom_hbond_site_symmetry_A
    _geom_hbond_distance_DH
    _geom_hbond_distance_HA
    _geom_hbond_distance_DA
    _geom_hbond_angle_DHA
    _geom_hbond_publ_flag
    O3 H3 O8 1_465 0.84 1.90 2.731(3) 170 yes
    O8 H8 O3 1_545 0.84 1.90 2.721(3) 167 yes
