# Supplementary material for: Methyl 3,5-bis­[(4-hydroxy­methyl-2-methoxy­phen­oxy)meth­yl]benzoate
Source: Acta Crystallogr Sect E Struct Rep Online. 2010 Feb 27;66(Pt 3):o703. doi: 10.1107/S160053681000677X (PMC2983507; doi:10.1107/S160053681000677X)
Supplement: Supplementary file 2 [file e-66-0o703-Isup2.hkl]

#
# h,k,l, Fc-squared, Fo-squared, sigma(Fo-squared) and status flag
#
data_I
_shelx_title ' 02129 in P-1'
_shelx_refln_list_code          4
_shelx_F_calc_maximum      142.92
_exptl_crystal_F_000       496.00
_reflns_d_resolution_high  0.8108
 
loop_
 _symmetry_equiv_pos_as_xyz
 'x, y, z'
 '-x, -y, -z'
 
_cell_length_a     4.7707
_cell_length_b    14.8437
_cell_length_c    16.3491
_cell_angle_alpha  99.801
_cell_angle_beta   95.692
_cell_angle_gamma  92.821
 
_shelx_F_squared_multiplier     1.000
 
loop_
 _refln_index_h
 _refln_index_k
 _refln_index_l
 _refln_F_squared_calc
 _refln_F_squared_meas
 _refln_F_squared_sigma
 _refln_observed_status
   1   0   0     1944.40     2149.84     31.71 o
   2   0   0      267.53      250.08     16.26 o
   3   0   0        0.00        0.00      4.46 o
   4   0   0       12.78        8.39     11.46 o
   5   0   0        2.80       17.39     14.32 o
  -5   1   0        0.79        0.00      9.32 o
  -4   1   0        9.22       23.32     12.07 o
  -3   1   0       18.14       20.25      8.80 o
  -2   1   0      245.01      210.71     13.50 o
  -1   1   0     3594.95     3540.31     40.71 o
   1   1   0        2.58        1.64      3.27 o
   2   1   0      537.83      540.48     22.09 o
   3   1   0       84.94       87.54      9.68 o
   4   1   0      520.92      572.16     28.64 o
   5   1   0       38.05       33.96     15.75 o
  -5   2   0        0.49        1.43     11.87 o
  -4   2   0       12.35       21.68     11.87 o
  -3   2   0      413.66      395.44     21.89 o
  -2   2   0      154.98      146.06     11.25 o
  -1   2   0      372.80      428.19     10.49 o
   0   2   0     1092.27     1045.36     15.75 o
   1   2   0      306.92      294.58     14.12 o
   2   2   0       75.35      104.54     13.50 o
   3   2   0      533.83      543.95     28.84 o
   4   2   0        0.79        0.00      6.38 o
   5   2   0       44.36       39.96     11.82 o
  -5   3   0        1.08        0.82     11.05 o
  -4   3   0        7.88        6.43      7.44 o
  -3   3   0      647.20      653.70     20.85 o
  -2   3   0        3.46        6.41      4.04 o
  -1   3   0      846.67      749.61     52.57 o
   0   3   0      697.69      752.73     11.73 o
   1   3   0     1949.29     2006.49     40.66 o
   2   3   0      425.90      505.70     26.19 o
   3   3   0      331.56      358.20     27.21 o
   4   3   0       18.66       13.50     11.05 o
   5   3   0        0.92        4.47      8.50 o
  -5   4   0        0.47        4.30     12.07 o
  -4   4   0      111.34      109.92     12.81 o
  -3   4   0      402.22      354.47     15.23 o
  -2   4   0     2914.65     2952.62     37.38 o
  -1   4   0       32.55       25.81      4.37 o
   0   4   0     1315.44     1209.64     17.18 o
   1   4   0      336.94      317.31      8.94 o
   2   4   0      731.47      737.95     19.02 o
   3   4   0       20.70       16.37      9.61 o
   4   4   0        9.75        6.14     11.05 o
   5   4   0       78.36       75.40     14.83 o
  -5   5   0       36.92       47.05     18.21 o
  -4   5   0        2.50        6.88      7.28 o
  -3   5   0      104.96      129.27     12.08 o
  -2   5   0      162.42      218.50     15.14 o
  -1   5   0      179.32      166.26      8.90 o
   0   5   0     1024.29     1093.16     18.33 o
   1   5   0       77.64       85.81      8.51 o
   2   5   0     1230.23     1260.86     26.19 o
   3   5   0      117.21      130.30     11.74 o
   4   5   0       11.49        2.86     11.66 o
   5   5   0       34.36       45.43     17.29 o
  -5   6   0      265.08      292.54     30.48 o
  -4   6   0      576.84      524.20     22.42 o
  -3   6   0      215.25      203.57     14.22 o
  -2   6   0        1.32        0.00      4.42 o
  -1   6   0     1269.14     1338.32     24.12 o
   0   6   0      164.47      165.05      8.54 o
   1   6   0      493.46      467.71     10.66 o
   2   6   0      880.00      838.92     33.86 o
   3   6   0       58.63       69.34     10.10 o
   4   6   0       71.10       86.12     23.93 o
   5   6   0        1.29       13.91     18.00 o
  -5   7   0       31.14        7.77     13.30 o
  -4   7   0       33.02       20.97      8.65 o
  -3   7   0       11.05       21.88      6.94 o
  -2   7   0        4.05        1.25      4.27 o
  -1   7   0      560.50      677.36     40.61 o
   0   7   0       91.48       83.39     12.89 o
   1   7   0      135.96      143.81      8.97 o
   2   7   0      229.24      221.08     13.60 o
   3   7   0      245.70      238.69     14.45 o
   4   7   0       34.91       45.21     19.43 o
   5   7   0       51.06       83.26     25.98 o
  -5   8   0       13.60        0.00     13.09 o
  -4   8   0       17.76       26.59     11.66 o
  -3   8   0        8.73        3.24      6.19 o
  -2   8   0       66.87       62.81      8.94 o
  -1   8   0      289.40      326.29     13.48 o
   0   8   0       27.17       19.65      5.02 o
   1   8   0      858.65      752.85     15.21 o
   2   8   0      201.10      210.89     12.07 o
   3   8   0        1.41        0.00     11.46 o
   4   8   0       56.51       39.89     18.21 o
   5   8   0        3.66       13.91     18.82 o
  -5   9   0       69.08       59.73     18.21 o
  -4   9   0        0.60        0.00      9.82 o
  -3   9   0       31.80       35.54     10.23 o
  -2   9   0      460.01      458.85     18.44 o
  -1   9   0       57.42       49.60      8.10 o
   0   9   0        0.85        0.00      3.97 o
   1   9   0        4.25        0.00      3.10 o
   2   9   0       33.07       39.93      7.79 o
   3   9   0       36.27       48.07     16.77 o
   4   9   0        4.40        4.91     15.34 o
  -5  10   0        2.23        0.00     14.32 o
  -4  10   0       96.26       86.94     17.59 o
  -3  10   0        8.75       20.75      8.29 o
  -2  10   0      330.79      345.43     17.25 o
  -1  10   0       70.77       82.17     10.41 o
   0  10   0        1.75        0.00      4.80 o
   1  10   0       13.46       13.71     11.05 o
   2  10   0       51.95       56.26     17.39 o
   3  10   0       26.17       26.59     14.32 o
   4  10   0       94.08       51.35     20.05 o
  -4  11   0        0.58        0.00     12.48 o
  -3  11   0      326.46      269.90     16.97 o
  -2  11   0       99.08      141.78     14.37 o
  -1  11   0        2.26        0.00      6.44 o
   0  11   0       14.88       30.89     12.48 o
   1  11   0      423.94      418.96     32.12 o
   2  11   0      151.90      155.27     25.37 o
   3  11   0       24.13       33.75     18.62 o
   4  11   0       35.35       30.48     22.91 o
  -4  12   0       24.54       42.76     15.14 o
  -3  12   0       57.05       57.41     10.95 o
  -2  12   0       24.75       27.54      9.14 o
  -1  12   0       60.54       64.43     10.74 o
   0  12   0      203.32      199.46     22.09 o
   1  12   0      167.19      210.50     28.84 o
   2  12   0       13.46       20.46     15.14 o
   3  12   0       24.40        6.75     19.64 o
   4  12   0        0.35        0.00     19.23 o
  -4  13   0       24.91       17.59     14.32 o
  -3  13   0        7.44        5.78      9.98 o
  -2  13   0      155.88      162.98     16.13 o
  -1  13   0       11.38       10.84     14.32 o
   0  13   0      754.02      693.50     39.89 o
   1  13   0        3.07        2.66     11.87 o
   2  13   0       13.55       11.87     18.00 o
   3  13   0       43.74       47.87     22.71 o
  -3  14   0        5.47       11.66     15.34 o
  -2  14   0       19.39        5.32     14.32 o
  -1  14   0       36.83       30.48     16.98 o
   0  14   0        0.47        0.41     13.50 o
   1  14   0        0.02        0.00     12.68 o
   2  14   0       83.18       59.53     24.34 o
   3  14   0       40.32       63.42     24.75 o
  -2  15   0       16.47       22.50     17.59 o
  -1  15   0       28.72        5.73     14.93 o
   0  15   0       42.17       13.30     18.21 o
   1  15   0       51.61       66.89     21.48 o
   2  15   0        8.96       28.03     20.25 o
  -2  16   0       15.06        8.59     18.82 o
  -1  16   0        1.05       11.25     16.16 o
   0  16   0       22.56       30.48     19.84 o
   1  16   0        6.13        0.00     17.80 o
   2  16   0        6.90        3.07     18.82 o
  -2  17   0       19.00        0.00     19.23 o
  -1  17   0       31.93       25.16     21.28 o
   1  17   0      191.56      199.46     37.23 o
   0  18   0       15.27       13.71     23.32 o
   0 -18   1        2.45        0.00     20.87 o
   1 -18   1       15.74       29.66     21.48 o
  -1 -17   1       23.55       35.39     24.14 o
   0 -17   1       37.87       19.84     25.78 o
   1 -17   1        1.35        0.00     16.16 o
   2 -17   1        0.56       19.84     22.09 o
  -2 -16   1        0.22        6.75     19.84 o
  -1 -16   1       25.64       32.73     20.87 o
   0 -16   1       58.44       55.23     21.28 o
   1 -16   1        0.01        0.00     14.12 o
   2 -16   1        0.83        2.25     16.77 o
  -3 -15   1       14.94        6.14     21.89 o
  -2 -15   1       14.38        7.98     20.46 o
  -1 -15   1       27.03       16.77     21.48 o
   0 -15   1        0.65       15.14     16.37 o
   1 -15   1       20.70       28.03     17.39 o
   2 -15   1        0.13        0.00     14.12 o
   3 -15   1       18.11        0.00     17.18 o
  -3 -14   1        0.08        0.00     17.59 o
  -2 -14   1       16.07        1.43     17.39 o
  -1 -14   1        1.82        6.14     15.14 o
   0 -14   1       60.40       49.51     16.77 o
   1 -14   1        7.93       14.12     15.14 o
   2 -14   1      143.07      136.24     23.73 o
   3 -14   1        0.02        0.00     10.63 o
   4 -14   1        3.82        0.00     14.32 o
  -3 -13   1        1.14        0.00     16.16 o
  -2 -13   1       34.92       45.21     18.41 o
  -1 -13   1      246.97      234.64     30.48 o
   0 -13   1       27.47       11.87     11.87 o
   1 -13   1       27.11       25.98     14.52 o
   2 -13   1       23.42       17.72      8.79 o
   3 -13   1        3.95        2.13      9.24 o
   4 -13   1        5.27        2.25     14.32 o
  -4 -12   1        0.75        4.91     23.12 o
  -3 -12   1        0.44        0.00     14.32 o
  -2 -12   1        0.00        9.61     14.73 o
  -1 -12   1      417.02      446.17     33.35 o
   0 -12   1      301.70      332.63     27.82 o
   1 -12   1       21.45       18.41     12.68 o
   2 -12   1        3.23        6.27      8.06 o
   3 -12   1       14.24        7.89     10.43 o
   4 -12   1        4.95       16.98     14.12 o
  -4 -11   1       30.25       23.93     21.68 o
  -3 -11   1        0.11        0.00     14.12 o
  -2 -11   1       36.31       44.60     16.57 o
  -1 -11   1      436.39      443.31     32.32 o
   0 -11   1        1.83        5.52     10.84 o
   1 -11   1      171.92      185.33     12.72 o
   2 -11   1       54.83       72.41     10.47 o
   3 -11   1        0.01        1.84      7.16 o
   4 -11   1        1.05        6.96     12.89 o
  -4 -10   1        0.10        0.00     14.93 o
  -3 -10   1        5.38        0.00     13.71 o
  -2 -10   1       69.32       67.94     10.32 o
  -1 -10   1      367.91      330.18     15.48 o
   0 -10   1      280.68      238.37     12.52 o
   1 -10   1        0.09        0.00      5.45 o
   2 -10   1       47.50       66.63      9.90 o
   3 -10   1      151.76      141.70     13.61 o
   4 -10   1        0.30       20.66     12.48 o
   5 -10   1        0.53        0.00     15.34 o
  -4  -9   1        0.01        0.00     16.16 o
  -3  -9   1      168.30      190.25     27.21 o
  -2  -9   1        9.58        1.68      7.16 o
  -1  -9   1       20.15       27.58      4.82 o
   0  -9   1      116.77      114.88      9.36 o
   1  -9   1        0.59        0.00      4.61 o
   2  -9   1      478.73      541.94     20.44 o
   3  -9   1      242.20      212.76     15.26 o
   4  -9   1      224.07      200.90     16.96 o
   5  -9   1       27.76        8.39     14.12 o
  -5  -8   1        1.60        3.48     18.21 o
  -4  -8   1       42.99       25.37     15.34 o
  -3  -8   1      281.24      253.84     15.48 o
  -2  -8   1      162.49      175.62     11.65 o
  -1  -8   1       34.74       52.83      5.60 o
   0  -8   1       22.56       36.84     11.05 o
   1  -8   1      304.72      315.72     13.74 o
   2  -8   1        0.55        0.00      4.82 o
   3  -8   1      128.44      115.10     13.15 o
   4  -8   1       85.01       75.63     14.83 o
   5  -8   1        1.42        0.00     13.30 o
  -5  -7   1       13.36        1.43     18.00 o
  -4  -7   1        1.52        0.00     13.30 o
  -3  -7   1      118.05      125.74     12.24 o
  -2  -7   1       23.33       25.26      6.66 o
  -1  -7   1       10.14        7.83      2.83 o
   0  -7   1        4.41        4.28      3.66 o
   1  -7   1     3052.01     3454.51    169.69 o
   2  -7   1       80.32       93.50     10.05 o
   3  -7   1       20.60       23.12     13.40 o
   4  -7   1        6.95        0.00      7.16 o
   5  -7   1        7.35        0.00     12.07 o
  -5  -6   1        0.45       27.00     17.18 o
  -4  -6   1       31.02       28.16      9.43 o
  -3  -6   1        2.79        0.25      5.80 o
  -2  -6   1       47.88       58.74      7.56 o
  -1  -6   1      179.14      194.89      7.32 o
   0  -6   1      294.68      311.36     10.48 o
   1  -6   1       54.77       71.49      7.32 o
   2  -6   1        0.55        0.00      4.27 o
   3  -6   1        8.98       15.47      6.78 o
   4  -6   1       93.79      103.28     12.95 o
   5  -6   1       58.36       49.51     17.80 o
  -5  -5   1       26.95       32.65     12.12 o
  -4  -5   1        5.69        0.00      8.33 o
  -3  -5   1       70.02       70.19     13.40 o
  -2  -5   1     1485.64     1420.39     27.18 o
  -1  -5   1      287.51      273.49      7.84 o
   0  -5   1     3253.34     3115.70     30.38 o
   1  -5   1     2566.48     2572.90     39.38 o
   2  -5   1     1198.30     1151.55     58.81 o
   3  -5   1        5.91        4.95      5.49 o
   4  -5   1       59.30       69.98     10.68 o
   5  -5   1        3.81        0.00     11.87 o
  -5  -4   1       96.96      103.18     15.11 o
  -4  -4   1        1.94        3.07     10.84 o
  -3  -4   1       13.50        7.57      8.80 o
  -2  -4   1      154.48      150.56      9.58 o
  -1  -4   1      152.10      156.46      7.76 o
   0  -4   1      598.10      644.21      9.61 o
   1  -4   1       74.33       89.44      6.55 o
   2  -4   1        8.98        9.00      6.55 o
   3  -4   1        3.29        0.00      6.96 o
   4  -4   1      119.78      121.61     14.16 o
   5  -4   1       10.53       10.02     12.07 o
  -5  -3   1       24.47       20.29      9.93 o
  -4  -3   1        8.22       15.55     12.27 o
  -3  -3   1       12.46       18.00     10.02 o
  -2  -3   1     2426.78     2378.96     50.73 o
  -1  -3   1    20427.32    20711.27    130.31 o
   0  -3   1     1474.33     1649.35     35.90 o
   1  -3   1      504.92      616.99     20.66 o
   2  -3   1      150.46      141.77     12.89 o
   3  -3   1      213.64      204.16     19.43 o
   4  -3   1        2.46        0.00      9.41 o
   5  -3   1       14.87       11.71     10.01 o
  -5  -2   1        0.54        1.52      9.08 o
  -4  -2   1       53.66       50.08      9.87 o
  -3  -2   1       18.96       22.50      9.00 o
  -2  -2   1      197.83      195.16     14.52 o
  -1  -2   1     1637.24     1691.39     31.09 o
   0  -2   1        7.17        7.03      1.15 o
   1  -2   1     4039.30     4145.43     48.89 o
   2  -2   1      565.32      549.89     21.48 o
   3  -2   1      712.46      718.25     30.48 o
   4  -2   1      140.56      135.63     20.25 o
   5  -2   1       33.66       31.69     11.93 o
  -5  -1   1       17.64       22.42     10.78 o
  -4  -1   1       14.04       10.70      6.19 o
  -3  -1   1        6.56        7.16      4.18 o
  -2  -1   1      609.47      682.65     25.98 o
  -1  -1   1      817.52      867.38     20.46 o
   0  -1   1       11.60       14.12      1.57 o
   1  -1   1     4968.12     4730.09     51.76 o
   2  -1   1      281.92      249.78     14.93 o
   3  -1   1       79.96       87.35     14.12 o
   4  -1   1        0.12        0.00      9.00 o
   5  -1   1        0.49        0.00     13.50 o
  -5   0   1       90.02       80.40     20.05 o
  -4   0   1      262.68      282.51     23.73 o
  -3   0   1        0.46        1.42      5.52 o
  -2   0   1       62.78       71.25      8.39 o
  -1   0   1     1282.19     1344.85     21.28 o
   1   0   1     4492.48     4470.73     36.89 o
   2   0   1      129.13      117.78      8.02 o
   3   0   1       81.19       95.08     10.56 o
   4   0   1        0.97        0.00     10.02 o
   5   0   1        6.75        0.00     12.68 o
  -5   1   1        9.55       14.12     11.87 o
  -4   1   1        2.67        4.01      7.01 o
  -3   1   1      256.13      249.99     16.57 o
  -2   1   1      211.62      206.41     12.27 o
  -1   1   1      536.57      585.25     10.17 o
   0   1   1     1550.61     1396.96     16.06 o
   2   1   1        3.80        0.00      5.32 o
   3   1   1       62.87       84.62     10.16 o
   4   1   1       48.71       69.28     11.15 o
   5   1   1       52.49       50.32     18.00 o
  -5   2   1        0.32        0.00     12.27 o
  -4   2   1       14.73       16.41      6.96 o
  -3   2   1       14.57       16.55      5.50 o
  -2   2   1      421.24      395.08     12.32 o
  -1   2   1      926.43     1107.57     37.33 o
   0   2   1       37.26       33.84      3.00 o
   1   2   1    16101.94    16491.21     94.14 o
   2   2   1     1045.01      963.33     31.30 o
   3   2   1      222.26      215.21     19.43 o
   4   2   1        1.32        0.00      7.18 o
   5   2   1        1.98        6.95     10.14 o
  -5   3   1        0.00        5.73     14.12 o
  -4   3   1        4.89        0.38      6.70 o
  -3   3   1      560.79      550.40     20.05 o
  -2   3   1      467.36      485.78     14.52 o
  -1   3   1     2016.10     2031.02     23.36 o
   0   3   1     1114.76     1074.81     15.22 o
   1   3   1     7778.73     7693.86     72.15 o
   2   3   1      106.02      112.51     13.09 o
   3   3   1      628.02      580.16     31.09 o
   4   3   1       10.72       13.16      8.06 o
   5   3   1       51.58       33.33     12.04 o
  -5   4   1       23.57       32.53     14.93 o
  -4   4   1        0.81        0.00      6.43 o
  -3   4   1        4.98        0.00      4.77 o
  -2   4   1     2734.72     2764.23     42.14 o
  -1   4   1        7.71       10.64      3.19 o
   0   4   1     2264.72     2056.53     23.64 o
   1   4   1     2868.91     2917.72     30.25 o
   2   4   1     3000.26     3177.81     68.74 o
   3   4   1        6.09        0.20      8.59 o
   4   4   1       15.67       10.23     12.68 o
   5   4   1       47.86       40.06     12.89 o
  -5   5   1        1.89        4.09     12.89 o
  -4   5   1       37.76       40.64      9.61 o
  -3   5   1      113.17       85.15      9.91 o
  -2   5   1      186.34      224.48     11.04 o
  -1   5   1      150.15      168.97      8.46 o
   0   5   1       92.79      105.81      7.47 o
   1   5   1       60.80       63.51      4.78 o
   2   5   1      216.70      235.70     11.09 o
   3   5   1       33.59       35.90      7.76 o
   4   5   1        5.28       22.71     13.71 o
   5   5   1        7.95       18.34     11.35 o
  -5   6   1        3.25        0.00     12.48 o
  -4   6   1        6.31       10.43     11.87 o
  -3   6   1      168.37      161.55     11.77 o
  -2   6   1       15.39        7.69      4.42 o
  -1   6   1      274.02      276.92     11.69 o
   0   6   1        0.02        0.00      4.19 o
   1   6   1      197.11      194.78      8.31 o
   2   6   1      308.40      293.71     12.48 o
   3   6   1       50.26       73.83     23.73 o
   4   6   1        1.52        0.00     11.46 o
   5   6   1       39.46       26.20     10.03 o
  -5   7   1        1.71        0.00     12.27 o
  -4   7   1        7.72        2.86      9.00 o
  -3   7   1       84.36       91.18     11.20 o
  -2   7   1       67.26       69.97      8.75 o
  -1   7   1     1245.86     1242.85     24.95 o
   0   7   1        1.13        0.00      3.18 o
   1   7   1      158.85      160.84      8.24 o
   2   7   1        0.07        1.45      4.39 o
   3   7   1       41.09       49.71     15.14 o
   4   7   1        7.89       17.39     14.32 o
   5   7   1        2.01        0.00     19.64 o
  -5   8   1       12.50       18.62     14.12 o
  -4   8   1      254.78      232.80     23.12 o
  -3   8   1      256.83      219.10     14.25 o
  -2   8   1      120.52      120.48     10.12 o
  -1   8   1       34.15       53.93      7.89 o
   0   8   1      107.99      106.33      8.56 o
   1   8   1      340.16      342.25     17.80 o
   2   8   1       54.81       74.85      7.41 o
   3   8   1      444.17      385.41     32.32 o
   4   8   1      158.41      150.36     27.21 o
  -5   9   1      106.69       91.44     20.25 o
  -4   9   1       80.74       96.35     18.82 o
  -3   9   1        7.25        6.17      6.83 o
  -2   9   1        1.33        0.30      5.86 o
  -1   9   1        1.96       10.06      5.31 o
   0   9   1      437.00      455.83     16.77 o
   1   9   1      239.37      226.07     12.59 o
   2   9   1        4.11        0.00      8.80 o
   3   9   1       18.70        9.41     13.91 o
   4   9   1      325.51      242.83     29.46 o
  -5  10   1        0.07        0.00     15.55 o
  -4  10   1       26.70        2.45     11.46 o
  -3  10   1      200.02      193.02     14.10 o
  -2  10   1       38.09       47.53      9.32 o
  -1  10   1       60.16       54.17      8.60 o
   0  10   1      302.55      309.48     26.70 o
   1  10   1      172.43      159.76     11.95 o
   2  10   1       13.20        5.11     11.87 o
   3  10   1        0.90        9.21     14.93 o
   4  10   1       17.13       39.69     20.87 o
  -4  11   1        1.65        0.00     11.46 o
  -3  11   1        0.03        2.74      7.75 o
  -2  11   1       14.27        7.71      7.02 o
  -1  11   1        7.25        0.00      6.53 o
   0  11   1       72.92       77.75      9.78 o
   1  11   1       94.98       85.10     17.39 o
   2  11   1        5.36        2.45     13.09 o
   3  11   1        2.99        0.00     14.93 o
   4  11   1        1.04       14.12     15.75 o
  -4  12   1       30.66       61.58     16.77 o
  -3  12   1        8.83       29.25     13.91 o
  -2  12   1       29.64       36.57     11.20 o
  -1  12   1       10.00       13.96      9.10 o
   0  12   1      112.86      133.18     21.68 o
   1  12   1      616.00      616.17     38.05 o
   2  12   1      129.76      117.22     24.34 o
   3  12   1       18.65       17.80     17.59 o
   4  12   1        1.46        3.27     18.41 o
  -4  13   1        0.40        5.93     15.14 o
  -3  13   1        3.14        0.00     13.71 o
  -2  13   1        8.13        9.91      8.62 o
  -1  13   1       53.55       56.67     16.57 o
   0  13   1       84.35      124.99     24.34 o
   1  13   1      144.75      119.88     23.32 o
   2  13   1       39.66        9.82     15.34 o
   3  13   1        0.65        0.00     18.82 o
  -3  14   1        4.49        9.41     14.12 o
  -2  14   1       67.10       60.55     20.46 o
  -1  14   1      324.64      306.24     28.64 o
   0  14   1      268.86      282.10     30.07 o
   1  14   1       24.09       22.50     16.57 o
   2  14   1      106.53      103.10     27.00 o
   3  14   1        5.81        3.89     19.03 o
  -2  15   1       43.02       44.60     19.03 o
  -1  15   1      312.10      339.18     31.30 o
   0  15   1        2.04        7.36     16.57 o
   1  15   1       51.10       78.15     30.89 o
   2  15   1        0.34        0.00     16.77 o
  -2  16   1        2.55        0.00     16.98 o
  -1  16   1       49.99       65.87     20.87 o
   0  16   1      160.18      159.97     30.07 o
   1  16   1       20.81        7.57     17.18 o
   2  16   1        0.18        0.00     18.21 o
  -1  17   1       25.37       28.64     20.87 o
   0  17   1        0.01        7.36     20.05 o
   1  17   1       78.26       63.83     24.14 o
   0 -18   2       20.52       28.23     25.57 o
   1 -18   2       12.36       26.80     21.07 o
  -1 -17   2       22.63       12.48     22.30 o
   0 -17   2        2.01        3.89     17.59 o
   1 -17   2        5.26        0.00     17.80 o
   2 -17   2        0.67        0.00     18.00 o
  -2 -16   2       14.07       11.66     19.43 o
  -1 -16   2      107.22      159.57     32.12 o
   0 -16   2        2.59        0.00     14.52 o
   1 -16   2       66.13       75.69     23.32 o
   2 -16   2       38.35       16.57     18.00 o
   3 -16   2        8.71        0.00     16.77 o
  -3 -15   2        2.97        0.00     19.03 o
  -2 -15   2       39.43       47.67     29.05 o
  -1 -15   2       26.55       30.69     17.80 o
   0 -15   2      154.53      136.24     25.16 o
   1 -15   2      409.12      418.14     37.23 o
   2 -15   2        0.74       13.50     15.14 o
   3 -15   2       23.82       17.18     18.82 o
  -3 -14   2        0.72        0.00     18.41 o
  -2 -14   2        1.25        0.00     19.64 o
  -1 -14   2       20.81       30.07     18.21 o
   0 -14   2      544.03      548.25     38.87 o
   1 -14   2       37.32       40.51     17.18 o
   2 -14   2        1.69        0.00     14.73 o
   3 -14   2        0.05        0.00     13.30 o
   4 -14   2       25.33       49.92     17.18 o
  -3 -13   2        0.00        0.00     16.37 o
  -2 -13   2        2.95        6.96     22.50 o
  -1 -13   2       42.65       54.42     19.03 o
   0 -13   2      208.67      201.09     23.93 o
   1 -13   2       22.27       34.98     15.96 o
   2 -13   2        6.08       25.98     16.16 o
   3 -13   2       14.26        7.14     11.66 o
   4 -13   2       45.87       49.51     16.37 o
  -4 -12   2        0.01        1.64     19.84 o
  -3 -12   2        1.63        0.00     13.30 o
  -2 -12   2       73.12       58.30     18.41 o
  -1 -12   2       32.32       13.71     16.37 o
   0 -12   2        0.81       10.64     13.30 o
   1 -12   2        0.16        0.00     10.64 o
   2 -12   2       13.03        7.94     14.73 o
   3 -12   2       12.16       17.78      9.32 o
   4 -12   2       85.40       76.92     18.21 o
  -4 -11   2       19.68       63.01     25.57 o
  -3 -11   2       43.84       49.92     18.00 o
  -2 -11   2       90.08       90.84     11.68 o
  -1 -11   2      208.93      203.88     13.71 o
   0 -11   2       25.89       24.96     13.91 o
   1 -11   2        2.17        1.11      6.96 o
   2 -11   2        5.85        2.07      6.43 o
   3 -11   2       16.31        6.01      7.47 o
   4 -11   2        6.98        0.00      9.08 o
  -4 -10   2       53.04       61.17     23.12 o
  -3 -10   2       54.15       72.62     20.46 o
  -2 -10   2       37.07       44.53      9.53 o
  -1 -10   2        0.08        0.00      4.95 o
   0 -10   2      981.90      957.80     39.89 o
   1 -10   2       49.35       48.58      8.05 o
   2 -10   2       14.85       12.85      6.98 o
   3 -10   2        0.38        0.00      7.07 o
   4 -10   2       17.80        7.66      9.06 o
   5 -10   2        0.01        0.00     13.71 o
  -4  -9   2       45.10       43.16     19.03 o
  -3  -9   2        0.05        6.07      7.91 o
  -2  -9   2       10.07       13.65      7.24 o
  -1  -9   2       10.25       12.48      7.98 o
   0  -9   2      598.47      605.70     36.93 o
   1  -9   2      138.89      157.94     10.59 o
   2  -9   2       11.91       26.94      7.23 o
   3  -9   2       55.99       56.47     10.85 o
   4  -9   2       26.80       13.27      8.45 o
   5  -9   2       57.32       76.71     19.43 o
  -4  -8   2       79.38       77.12     21.48 o
  -3  -8   2      221.82      188.13     16.98 o
  -2  -8   2        1.53        4.19      5.96 o
  -1  -8   2      122.33      110.56      6.53 o
   0  -8   2      793.31      799.79     18.15 o
   1  -8   2        0.38        0.00      6.96 o
   2  -8   2      193.53      212.17     13.04 o
   3  -8   2        0.21        0.00      6.08 o
   4  -8   2        4.53        6.70      8.44 o
   5  -8   2       36.83       35.19     16.57 o
  -4  -7   2       30.75       24.49      9.79 o
  -3  -7   2      120.82      121.09     13.21 o
  -2  -7   2        9.95        6.17      5.14 o
  -1  -7   2      238.24      256.41      8.18 o
   0  -7   2      196.56      202.30      8.79 o
   1  -7   2     1087.79     1133.80     23.30 o
   2  -7   2      271.33      264.75     13.57 o
   3  -7   2       15.11        7.23      8.08 o
   4  -7   2        5.52        9.13      7.71 o
   5  -7   2        3.35        0.00     12.48 o
  -4  -6   2        0.57        0.00      8.23 o
  -3  -6   2        7.94        6.63      6.47 o
  -2  -6   2     1462.18     1442.00     57.69 o
  -1  -6   2     1002.54      922.33     81.73 o
   0  -6   2       87.20       91.65      5.02 o
   1  -6   2      594.89      658.90     17.21 o
   2  -6   2        0.88        0.00      4.39 o
   3  -6   2      220.54      216.74     14.24 o
   4  -6   2        0.91        9.25      7.83 o
   5  -6   2      101.35      147.70     25.16 o
  -5  -5   2        9.79       27.82     17.39 o
  -4  -5   2        4.74        6.20      8.15 o
  -3  -5   2      142.16      143.54     12.43 o
  -2  -5   2      659.80      668.76     19.17 o
  -1  -5   2     4046.96     3982.79     55.44 o
   0  -5   2      193.38      210.50      6.26 o
   1  -5   2      413.47      410.44     12.93 o
   2  -5   2      624.06      740.96     29.66 o
   3  -5   2       26.98       25.98     10.64 o
   4  -5   2       35.02       35.20     10.25 o
   5  -5   2       13.83       14.17     11.05 o
  -5  -4   2       22.24       28.80      9.78 o
  -4  -4   2      108.18       86.33     17.80 o
  -3  -4   2        2.15        7.57      8.59 o
  -2  -4   2     2224.11     2327.39     34.51 o
  -1  -4   2      358.80      357.34     11.44 o
   0  -4   2      923.71     1032.81     18.50 o
   1  -4   2      233.86      224.21     14.12 o
   2  -4   2      367.11      428.58     21.48 o
   3  -4   2        4.69        4.30      8.80 o
   4  -4   2        6.05        7.16     12.48 o
   5  -4   2        0.23        9.21     10.49 o
  -5  -3   2        1.30        1.23     12.68 o
  -4  -3   2        9.34       16.77     12.27 o
  -3  -3   2      375.23      337.54     21.89 o
  -2  -3   2      700.88      734.61     28.03 o
  -1  -3   2    19431.39    19683.96    207.33 o
   0  -3   2        0.59       11.83      5.01 o
   1  -3   2     3550.46     3431.88     50.73 o
   2  -3   2     1318.56     1293.71     35.19 o
   3  -3   2       23.22       22.50     10.23 o
   4  -3   2        0.09        0.00     11.66 o
   5  -3   2        4.24        5.32     13.91 o
  -5  -2   2       15.27       22.30     14.32 o
  -4  -2   2      124.02      145.83     13.61 o
  -3  -2   2       17.82       18.00      8.59 o
  -2  -2   2      140.48      147.70     12.89 o
  -1  -2   2      701.88      692.23     13.23 o
   0  -2   2     2882.13     2848.26     36.62 o
   1  -2   2    13283.19    12309.25    105.35 o
   2  -2   2        2.55        7.36      6.34 o
   3  -2   2        0.13        7.16      8.18 o
   4  -2   2       44.43       37.44     14.73 o
   5  -2   2        1.79        0.00     14.73 o
  -5  -1   2       73.49       99.22     21.28 o
  -4  -1   2      102.06      104.87      9.33 o
  -3  -1   2        4.70        9.00      7.98 o
  -2  -1   2       37.26       43.16      8.18 o
  -1  -1   2     1543.92     1540.00     25.37 o
   0  -1   2      993.86      963.32     20.83 o
   1  -1   2      206.20      174.50     10.64 o
   2  -1   2      149.77      137.47     12.27 o
   3  -1   2       13.40       21.68     11.05 o
   4  -1   2      121.35      128.47     20.87 o
   5  -1   2      103.03       67.30     19.84 o
  -5   0   2        7.05        0.00     11.87 o
  -4   0   2        0.30        4.48      7.01 o
  -3   0   2      104.20      116.68      7.71 o
  -2   0   2      167.39      185.52      8.97 o
  -1   0   2     1667.18     1800.60     32.12 o
   0   0   2     1492.51     1465.96     11.63 o
   1   0   2      550.98      597.20     13.02 o
   2   0   2      453.25      452.19     15.10 o
   3   0   2        4.12        0.00      5.01 o
   4   0   2       23.16       22.30     12.68 o
   5   0   2        1.74        0.00     13.50 o
  -5   1   2      138.65      155.06     26.59 o
  -4   1   2      458.22      457.69     28.64 o
  -3   1   2      707.53      720.54     20.33 o
  -2   1   2      293.00      275.74      9.88 o
  -1   1   2        4.69        1.91      1.66 o
   0   1   2     3626.26     3292.46     98.40 o
   1   1   2    10593.68    10007.00     92.67 o
   2   1   2      249.34      247.12     18.82 o
   3   1   2       36.20       34.30      7.46 o
   4   1   2      226.03      227.82     15.87 o
   5   1   2       40.72       11.66     15.55 o
  -5   2   2        7.52        3.27     11.87 o
  -4   2   2       11.82       10.13      6.65 o
  -3   2   2       24.95       27.92      6.22 o
  -2   2   2      214.30      190.63     10.94 o
  -1   2   2      257.66      229.79      6.81 o
   0   2   2      354.43      324.23      8.24 o
   1   2   2      437.77      488.31     20.05 o
   2   2   2       52.43       57.48     11.25 o
   3   2   2       86.59       82.24     14.93 o
   4   2   2        6.87       11.47      8.00 o
   5   2   2      202.46      223.55     20.47 o
  -5   3   2       20.35       14.52     13.30 o
  -4   3   2       13.96       20.46     10.64 o
  -3   3   2        9.02        6.24      4.77 o
  -2   3   2      633.18      580.23     14.62 o
  -1   3   2       70.85       59.75      5.04 o
   0   3   2      217.62      250.90      8.17 o
   1   3   2       33.67       36.70      3.49 o
   2   3   2       24.55       25.78      9.00 o
   3   3   2       35.57       42.96     12.68 o
   4   3   2       20.11       29.89      9.58 o
   5   3   2        1.89        7.03     11.34 o
  -5   4   2        9.59       14.32     14.12 o
  -4   4   2       31.20       31.71     12.89 o
  -3   4   2      351.42      375.70     15.09 o
  -2   4   2       19.89       18.29      4.46 o
  -1   4   2        5.03        0.00      2.82 o
   0   4   2      151.59      134.64      7.15 o
   1   4   2      683.88      624.94     11.61 o
   2   4   2       66.35       79.37     14.52 o
   3   4   2       60.86       74.26     16.16 o
   4   4   2        1.42        6.96     11.05 o
   5   4   2       79.28       95.81     27.82 o
  -5   5   2      141.43      110.67     21.48 o
  -4   5   2       51.49       47.87     13.30 o
  -3   5   2        1.16        0.64      4.62 o
  -2   5   2      187.98      215.86     10.98 o
  -1   5   2      831.41      897.47     33.45 o
   0   5   2        0.86        0.14      2.80 o
   1   5   2       37.21       43.10      4.26 o
   2   5   2      422.49      395.93     13.18 o
   3   5   2      118.79      142.22     12.26 o
   4   5   2       13.59        7.16     12.48 o
   5   5   2       12.35       13.87     11.45 o
  -5   6   2       60.76       46.03     17.59 o
  -4   6   2       16.40       21.28     10.64 o
  -3   6   2       76.53       87.95     10.39 o
  -2   6   2       42.64       54.99      8.18 o
  -1   6   2     1879.66     2128.79     30.65 o
   0   6   2       15.22       13.93      4.33 o
   1   6   2       68.00       67.75      5.08 o
   2   6   2      981.48      924.73     16.92 o
   3   6   2      630.93      580.98     34.98 o
   4   6   2        5.01        0.00     13.50 o
   5   6   2       11.29        7.60     11.25 o
  -5   7   2        1.45        0.00     11.66 o
  -4   7   2       53.50       69.15     16.77 o
  -3   7   2       66.44       57.62      8.90 o
  -2   7   2        0.18        0.00      4.47 o
  -1   7   2       31.21       30.40      5.93 o
   0   7   2      756.50      795.67     20.11 o
   1   7   2       73.44       96.84      9.39 o
   2   7   2      338.00      320.62     17.06 o
   3   7   2      642.10      615.76     35.80 o
   4   7   2        5.28        5.52     14.32 o
   5   7   2       14.87        9.21     18.41 o
  -5   8   2        0.74        0.00     13.09 o
  -4   8   2       11.59       13.71     12.07 o
  -3   8   2       86.30       77.45     10.49 o
  -2   8   2       16.17       18.37      6.44 o
  -1   8   2     1361.60     1581.21     54.83 o
   0   8   2        6.78        0.93      4.47 o
   1   8   2      442.96      385.32     38.77 o
   2   8   2        2.12        6.36      6.07 o
   3   8   2        8.93        5.73     12.07 o
   4   8   2       57.99       30.69     18.41 o
  -5   9   2        1.93       12.89     16.37 o
  -4   9   2        1.23        0.00     11.25 o
  -3   9   2      154.75      160.58     13.81 o
  -2   9   2       67.23       80.82     10.16 o
  -1   9   2       62.01       73.41      9.73 o
   0   9   2      181.77      169.68     11.64 o
   1   9   2      246.03      243.55     13.56 o
   2   9   2      764.90      697.33     24.81 o
   3   9   2       83.78      115.99     24.55 o
   4   9   2       11.33       35.39     18.82 o
  -5  10   2        8.89       10.84     15.75 o
  -4  10   2      148.69      201.91     25.78 o
  -3  10   2        3.87        0.00     10.02 o
  -2  10   2       14.41       11.62      6.88 o
  -1  10   2        5.29        0.00      6.05 o
   0  10   2        1.08        0.00      5.14 o
   1  10   2      451.64      431.68     18.42 o
   2  10   2      617.88      532.50     36.00 o
   3  10   2        0.23        4.50     15.34 o
   4  10   2       75.55       95.94     24.14 o
  -4  11   2       56.29       54.42     15.34 o
  -3  11   2       35.95       41.32     12.48 o
  -2  11   2       62.80       72.17     11.27 o
  -1  11   2        8.14        2.50      6.96 o
   0  11   2      169.85      176.76     13.58 o
   1  11   2      635.53      602.05     37.03 o
   2  11   2       87.65       96.56     20.66 o
   3  11   2        1.59       10.64     13.91 o
   4  11   2       16.26        0.00     18.41 o
  -4  12   2        3.73        0.00     13.91 o
  -3  12   2        8.77       33.96     13.91 o
  -2  12   2      519.50      511.92     22.64 o
  -1  12   2        2.34        0.19      7.16 o
   0  12   2       92.27       76.31     18.21 o
   1  12   2      155.30      148.31     23.73 o
   2  12   2        5.34       10.64     14.93 o
   3  12   2       19.88       34.16     18.21 o
  -4  13   2       26.94       42.96     21.28 o
  -3  13   2       27.20       68.12     16.98 o
  -2  13   2       23.07       28.15     11.49 o
  -1  13   2      511.28      565.40     38.05 o
   0  13   2       60.96       63.01     18.00 o
   1  13   2       26.79        0.82     13.50 o
   2  13   2        1.05        1.64     15.34 o
   3  13   2        0.03       10.84     20.66 o
  -3  14   2       21.88       35.80     16.16 o
  -2  14   2        9.02       10.07      9.82 o
  -1  14   2       70.78       43.57     16.98 o
   0  14   2      139.72      124.99     26.39 o
   1  14   2       17.36       16.77     15.75 o
   2  14   2        0.00        0.00     17.18 o
   3  14   2       53.88       61.99     24.75 o
  -3  15   2        0.20        0.00     14.93 o
  -2  15   2        5.43        8.39     16.37 o
  -1  15   2       14.02        0.00     14.93 o
   0  15   2       44.25       36.82     18.00 o
   1  15   2        0.82        0.00     15.34 o
   2  15   2        9.58       22.09     21.07 o
  -1  16   2       82.53       73.24     23.53 o
   0  16   2      300.02      244.05     34.57 o
   1  16   2       15.83       10.43     19.23 o
   2  16   2        0.46        4.30     19.03 o
  -1  17   2        0.07        0.00     18.21 o
   0  17   2       81.68       45.82     23.73 o
   1  17   2        0.74        0.00     20.05 o
   0 -18   3       35.00       49.71     23.93 o
   1 -18   3        0.48        2.45     19.23 o
  -1 -17   3      119.04      139.31     29.87 o
   0 -17   3       24.82       16.16     17.59 o
   1 -17   3        0.49       16.77     18.21 o
   2 -17   3        9.02        0.00     20.87 o
  -2 -16   3       24.41        7.16     27.62 o
  -1 -16   3       25.84       51.76     23.73 o
   0 -16   3       54.91       50.73     20.05 o
   1 -16   3       10.41       29.66     21.28 o
   2 -16   3        7.73       13.91     16.98 o
   3 -16   3       28.46       22.50     19.84 o
  -3 -15   3       27.03        9.61     23.93 o
  -2 -15   3       12.90       13.71     20.25 o
  -1 -15   3       70.80       54.42     24.14 o
   0 -15   3        2.05        0.00     14.32 o
   1 -15   3       13.36        8.18     15.14 o
   2 -15   3       15.15        0.00     14.52 o
   3 -15   3        0.08        0.00     15.55 o
  -3 -14   3        2.29        0.00     19.43 o
  -2 -14   3        4.55        1.23     15.14 o
  -1 -14   3       18.90       24.55     17.59 o
   0 -14   3      436.41      451.08     36.21 o
   1 -14   3      108.55      101.26     23.53 o
   2 -14   3       21.11        3.07     14.73 o
   3 -14   3       18.57        0.00     14.32 o
  -3 -13   3        3.31        0.00     16.77 o
  -2 -13   3       23.39       15.55     15.75 o
  -1 -13   3       17.41        7.77     14.52 o
   0 -13   3      380.60      399.32     34.98 o
   1 -13   3      199.42      189.02     27.41 o
   2 -13   3      144.21      152.00     25.16 o
   3 -13   3       13.26       26.33      9.76 o
   4 -13   3       39.36       57.48     20.05 o
  -4 -12   3        2.23        0.00     18.62 o
  -3 -12   3       18.27        6.55     16.37 o
  -2 -12   3       31.07       22.52      9.24 o
  -1 -12   3      146.53      125.67     12.91 o
   0 -12   3      147.20      147.09     23.32 o
   1 -12   3      298.92      317.29     27.41 o
   2 -12   3       17.42       13.87      7.64 o
   3 -12   3       51.77       42.85     10.44 o
   4 -12   3       22.43        9.49      9.92 o
  -4 -11   3       26.42        0.00     17.59 o
  -3 -11   3      120.92      135.63     26.19 o
  -2 -11   3        0.40        3.02      7.66 o
  -1 -11   3       61.72       67.41     10.31 o
   0 -11   3      124.19      101.47     19.03 o
   1 -11   3      510.03      462.54     30.89 o
   2 -11   3        0.09        2.12      6.93 o
   3 -11   3       74.25       89.56     12.83 o
   4 -11   3        2.45        0.00      9.92 o
  -4 -10   3        2.25        1.84     18.41 o
  -3 -10   3        8.25        6.60      9.14 o
  -2 -10   3        2.92        4.21      6.81 o
  -1 -10   3       46.87       45.54     17.18 o
   0 -10   3      205.37      218.07     21.28 o
   1 -10   3        0.27        0.00      5.11 o
   2 -10   3      166.94      165.90     12.77 o
   3 -10   3        1.43        7.84      7.47 o
   4 -10   3       13.27        9.14      9.48 o
   5 -10   3        0.10        0.00     14.73 o
  -4  -9   3        8.58        0.00     17.39 o
  -3  -9   3      119.06      125.34     14.09 o
  -2  -9   3       10.00       15.04      6.85 o
  -1  -9   3        2.76        4.17      5.18 o
   0  -9   3     1126.77     1205.53     22.79 o
   1  -9   3      218.85      218.76     12.32 o
   2  -9   3       14.11       16.61      7.37 o
   3  -9   3       58.27       74.09     11.49 o
   4  -9   3        4.59        5.45      8.65 o
   5  -9   3       30.39       51.14     18.21 o
  -4  -8   3       13.76       30.54     11.11 o
  -3  -8   3        6.28        7.30      7.64 o
  -2  -8   3       73.36       63.73      9.49 o
  -1  -8   3        0.14        0.58      4.37 o
   0  -8   3       24.33       24.29      4.78 o
   1  -8   3      416.71      479.78     20.25 o
   2  -8   3       11.98        9.62      5.79 o
   3  -8   3       37.18       47.72      9.76 o
   4  -8   3        0.27        0.00      9.41 o
  -4  -7   3       10.92       23.36     10.33 o
  -3  -7   3      619.75      588.45     22.42 o
  -2  -7   3      245.11      240.74     13.51 o
  -1  -7   3      434.82      443.37     16.01 o
   0  -7   3      235.42      225.77      7.80 o
   1  -7   3      401.38      381.34     14.42 o
   2  -7   3       50.86       54.62      8.26 o
   3  -7   3       77.12       77.65     12.99 o
   4  -7   3       58.37       65.19     12.04 o
   5  -7   3        0.19        0.20     13.50 o
  -5  -6   3        1.15        0.00     16.37 o
  -4  -6   3       67.05       70.82     13.15 o
  -3  -6   3       27.46       30.05      8.66 o
  -2  -6   3     1541.16     1535.13     37.74 o
  -1  -6   3        0.44        0.00      3.73 o
   0  -6   3       28.43       36.98      3.98 o
   1  -6   3       61.63       73.36      7.34 o
   2  -6   3      892.79      804.37     31.71 o
   3  -6   3       88.44       90.83     16.37 o
   4  -6   3       44.97       35.03      9.97 o
   5  -6   3       13.61       12.15     10.72 o
  -5  -5   3        9.29        2.66     16.16 o
  -4  -5   3       35.89       32.63      9.73 o
  -3  -5   3       48.13       59.95      9.98 o
  -2  -5   3      144.20      144.11     11.05 o
  -1  -5   3       15.94       21.15      4.99 o
   0  -5   3        7.18        8.93      2.54 o
   1  -5   3     1210.47     1054.36     32.12 o
   2  -5   3       68.30       89.81     14.73 o
   3  -5   3        6.72        7.98     10.43 o
   4  -5   3        0.26        5.11     10.84 o
   5  -5   3        3.60        0.00     10.43 o
  -5  -4   3        0.72        0.00     12.48 o
  -4  -4   3      144.22      156.23     15.59 o
  -3  -4   3      147.16      149.54     18.21 o
  -2  -4   3       12.46        8.63      4.41 o
  -1  -4   3     1343.67     1325.84     15.91 o
   0  -4   3      610.38      515.11     18.62 o
   1  -4   3     1498.48     1506.87     36.00 o
   2  -4   3       20.15       15.34      8.18 o
   3  -4   3       34.40       42.55     13.09 o
   4  -4   3      137.48      169.79     24.75 o
   5  -4   3        2.08        0.00     13.09 o
  -5  -3   3        4.11       11.05     12.89 o
  -4  -3   3      132.86      170.83     15.24 o
  -3  -3   3      208.81      190.05     15.96 o
  -2  -3   3      710.93      656.67     25.37 o
  -1  -3   3      583.26      624.72      9.85 o
   0  -3   3     6951.14     7075.50    111.39 o
   1  -3   3      443.75      403.41     18.21 o
   2  -3   3     3403.13     3267.00     58.92 o
   3  -3   3        0.30        0.00      8.80 o
   4  -3   3        2.74        3.07     12.27 o
   5  -3   3        0.13        0.00     15.75 o
  -5  -2   3      128.55      110.47     21.48 o
  -4  -2   3       17.20       19.38      5.84 o
  -3  -2   3        0.05        0.00      6.03 o
  -2  -2   3      246.27      244.07     10.28 o
  -1  -2   3        0.02        1.81      1.58 o
   0  -2   3      243.94      223.78      8.08 o
   1  -2   3     2538.49     2493.93     42.14 o
   2  -2   3     1227.06     1169.74     34.57 o
   3  -2   3        2.82        0.00      9.00 o
   4  -2   3        5.48        3.48     12.48 o
   5  -2   3        3.07       12.27     15.96 o
  -5  -1   3      164.35      180.64     27.41 o
  -4  -1   3        2.42        0.41      4.87 o
  -3  -1   3      442.08      415.10     22.91 o
  -2  -1   3      278.44      287.61     10.51 o
  -1  -1   3      415.38      406.62      8.69 o
   0  -1   3    10489.61    10354.62     60.09 o
   1  -1   3     5574.79     5660.07     67.10 o
   2  -1   3        0.16        0.00      6.34 o
   3  -1   3       81.96       76.51     15.75 o
   4  -1   3       79.03       99.42     21.07 o
   5  -1   3        6.69        9.61     15.75 o
  -5   0   3       17.51       16.37     12.68 o
  -4   0   3        0.72        1.74      6.43 o
  -3   0   3      230.95      230.47      9.38 o
  -2   0   3      244.07      255.84      9.83 o
  -1   0   3     1987.01     2076.55     37.85 o
   0   0   3      843.85      755.72     12.30 o
   1   0   3      216.84      176.25     11.88 o
   2   0   3      267.09      277.46     12.85 o
   3   0   3       20.78       22.27      6.94 o
   4   0   3      223.19      202.32     23.12 o
   5   0   3      206.02      264.31     32.53 o
  -5   1   3       16.36        2.05     11.46 o
  -4   1   3        3.62        5.93      9.00 o
  -3   1   3      402.13      399.21     15.22 o
  -2   1   3      760.71      778.96     17.80 o
  -1   1   3      412.19      405.26     15.96 o
   0   1   3     1586.63     1452.06     32.88 o
   1   1   3       17.55       25.38      4.62 o
   2   1   3        0.51        0.00      4.08 o
   3   1   3       22.77       33.10      7.76 o
   4   1   3      116.59      168.08     17.49 o
   5   1   3        0.00        1.64     16.98 o
  -5   2   3        2.50        0.00     11.87 o
  -4   2   3       24.33       19.84     10.84 o
  -3   2   3      147.36      154.07      9.97 o
  -2   2   3      169.06      161.10      7.22 o
  -1   2   3       46.29       44.27      7.98 o
   0   2   3     1964.59     2092.97     33.14 o
   1   2   3       56.92       50.70      6.03 o
   2   2   3       67.83       68.12     12.48 o
   3   2   3      356.65      383.97     18.71 o
   4   2   3        9.13        0.00      6.70 o
   5   2   3       45.72       68.53     22.71 o
  -5   3   3        9.65        7.98     12.27 o
  -4   3   3      185.96      201.09     21.07 o
  -3   3   3      514.78      477.75     15.99 o
  -2   3   3      586.60      604.81     13.81 o
  -1   3   3      642.00      619.95     12.03 o
   0   3   3      223.36      218.98      8.39 o
   1   3   3        2.53        3.58      3.34 o
   2   3   3      971.56     1032.47     38.25 o
   3   3   3        1.58        0.00      8.18 o
   4   3   3        9.73       13.32      9.53 o
   5   3   3       23.38       10.96     11.69 o
  -4   4   3      103.52      100.65     17.39 o
  -3   4   3      143.49      134.45      9.93 o
  -2   4   3      102.99      101.63      7.36 o
  -1   4   3      247.95      245.33     23.53 o
   0   4   3     1199.90     1180.94     20.32 o
   1   4   3     1227.78     1210.70     37.03 o
   2   4   3     1016.63      956.17     36.62 o
   3   4   3      165.55      172.86     20.05 o
   4   4   3        8.64        6.34      8.15 o
   5   4   3        1.68        1.52      9.43 o
  -5   5   3       29.99       23.93     13.50 o
  -4   5   3        0.13        0.00      7.98 o
  -3   5   3       19.00       12.98      5.57 o
  -2   5   3      181.42      195.43      9.97 o
  -1   5   3      201.65      177.79      8.62 o
   0   5   3       68.88       68.52      7.56 o
   1   5   3      678.84      625.30     31.09 o
   2   5   3      518.89      455.85     11.37 o
   3   5   3      184.16      217.66     25.98 o
   4   5   3        0.04        0.00     11.87 o
   5   5   3        4.25        0.00     11.87 o
  -5   6   3        9.39       15.34     12.27 o
  -4   6   3       88.61       98.81     17.59 o
  -3   6   3       33.99       38.77      8.00 o
  -2   6   3       11.60       15.04      5.73 o
  -1   6   3        7.15        7.53      3.98 o
   0   6   3      607.17      594.69     16.97 o
   1   6   3      327.02      316.89     13.66 o
   2   6   3       61.66       77.18      9.82 o
   3   6   3      151.80      153.63     22.71 o
   4   6   3        0.80        0.00     13.71 o
   5   6   3        0.70        2.61     12.32 o
  -5   7   3        9.45       24.14     14.73 o
  -4   7   3       16.30       16.77     13.30 o
  -3   7   3        8.90       12.48      7.16 o
  -2   7   3       22.44       41.30      7.07 o
  -1   7   3      566.76      582.61     21.79 o
   0   7   3      334.68      334.82     22.40 o
   1   7   3      156.50      157.92     16.06 o
   2   7   3       73.28       72.19     10.24 o
   3   7   3        6.24        0.00     11.66 o
   4   7   3       51.32       55.64     19.03 o
  -5   8   3        0.79       10.02     13.71 o
  -4   8   3       20.50       32.53     13.09 o
  -3   8   3        2.44        1.64      8.39 o
  -2   8   3      379.63      407.83     20.46 o
  -1   8   3      574.72      582.89     18.72 o
   0   8   3     1195.60     1080.93     25.59 o
   1   8   3      279.97      276.36     14.36 o
   2   8   3      103.18      115.97     12.63 o
   3   8   3       43.39       41.32     13.91 o
   4   8   3      101.65       76.10     20.46 o
  -5   9   3        1.11        0.00     15.14 o
  -4   9   3        7.74       15.14     12.68 o
  -3   9   3      253.18      276.17     25.57 o
  -2   9   3      106.78      133.15     16.06 o
  -1   9   3        8.42        9.92      5.76 o
   0   9   3        1.50        1.28      5.16 o
   1   9   3       44.47       42.19      8.39 o
   2   9   3      215.81      193.02     14.33 o
   3   9   3      145.93      159.16     26.80 o
   4   9   3      125.63      181.25     36.00 o
  -4  10   3      267.06      265.74     25.57 o
  -3  10   3        0.23        4.71     11.87 o
  -2  10   3      735.01      698.47     23.51 o
  -1  10   3       19.22       17.20      6.90 o
   0  10   3      676.17      648.11     42.76 o
   1  10   3      466.05      389.52     18.33 o
   2  10   3      628.73      700.25     43.37 o
   3  10   3        7.89        2.45     13.09 o
   4  10   3       18.53       28.23     16.37 o
  -4  11   3       56.44       52.37     15.96 o
  -3  11   3      126.29      161.41     22.71 o
  -2  11   3      119.43      146.19     14.82 o
  -1  11   3      238.25      260.19     15.62 o
   0  11   3       71.10       83.49     11.39 o
   1  11   3        0.16        0.00      5.71 o
   2  11   3      179.31      205.59     29.46 o
   3  11   3       10.42        0.00     17.18 o
   4  11   3       22.08       10.43     18.82 o
  -4  12   3       16.41       18.21     14.32 o
  -3  12   3       32.68       40.91     14.12 o
  -2  12   3      116.16      127.37     15.62 o
  -1  12   3        7.49       10.11      7.96 o
   0  12   3        1.18        0.00      6.73 o
   1  12   3      152.05      140.34     24.14 o
   2  12   3       41.33       46.23     19.23 o
   3  12   3       40.06       24.14     20.66 o
  -4  13   3        4.22       17.59     15.75 o
  -3  13   3       20.01        8.80     13.30 o
  -2  13   3      318.68      293.11     26.39 o
  -1  13   3      178.28      216.62     17.24 o
   0  13   3       13.02       12.48     14.12 o
   1  13   3        5.58        0.82     15.14 o
   2  13   3        0.51       35.39     17.80 o
   3  13   3        0.85        0.00     20.46 o
  -3  14   3        3.86        0.00     13.50 o
  -2  14   3       43.57       46.85     18.00 o
  -1  14   3       93.65      140.13     25.78 o
   0  14   3       65.24       71.60     19.64 o
   1  14   3        5.61        0.00     15.34 o
   2  14   3       44.96       47.67     21.89 o
  -3  15   3       26.97       65.26     21.28 o
  -1  15   3       79.65       64.64     20.87 o
   0  15   3       36.71       37.23     19.03 o
   1  15   3        0.00        7.77     18.00 o
   2  15   3       24.21        9.82     20.25 o
  -1  16   3        0.38        0.00     18.41 o
   0  16   3       52.21       41.32     27.21 o
   1  16   3       13.77        0.00     17.39 o
  -1  17   3        7.34        3.27     20.87 o
   0  17   3        0.37        0.00     20.05 o
   0 -18   4        0.20        0.00     17.39 o
   1 -18   4        0.03        0.00     18.82 o
  -1 -17   4        0.25        0.00     22.30 o
   0 -17   4        3.55        2.45     18.82 o
   1 -17   4       66.97       89.60     28.23 o
   2 -17   4        6.63       13.71     19.84 o
  -2 -16   4       15.98       25.98     21.89 o
  -1 -16   4       35.73       25.98     20.66 o
   0 -16   4      128.43      109.24     27.21 o
   1 -16   4       17.74       36.00     18.21 o
   2 -16   4       20.23       40.71     19.03 o
   3 -16   4       11.07       14.32     18.00 o
  -3 -15   4       10.01       27.62     23.32 o
  -2 -15   4        5.01        9.41     18.21 o
  -1 -15   4      128.53      106.99     24.55 o
   0 -15   4       94.96       98.81     25.37 o
   1 -15   4       21.05       33.35     18.41 o
   2 -15   4       30.36       28.64     17.39 o
   3 -15   4       26.64       47.26     21.07 o
  -3 -14   4       15.14        0.00     19.23 o
  -2 -14   4       37.49       65.05     21.07 o
  -1 -14   4       51.59       65.26     20.25 o
   0 -14   4      315.31      300.72     32.12 o
   1 -14   4      342.97      376.41     34.16 o
   2 -14   4       16.32       21.89     14.93 o
   3 -14   4        6.12       10.02     14.73 o
  -3 -13   4       36.55       48.48     22.71 o
  -2 -13   4        1.80        1.07     10.07 o
  -1 -13   4       60.58       38.66     14.93 o
   0 -13   4      714.65      668.13     40.51 o
   1 -13   4       36.62       38.87     15.55 o
   2 -13   4       30.07       18.62     14.52 o
   3 -13   4       77.42       43.16     17.39 o
   4 -13   4        6.91       10.96     11.34 o
  -4 -12   4        3.82        7.98     20.25 o
  -3 -12   4        0.10       10.64     16.77 o
  -2 -12   4        5.55        8.82      8.70 o
  -1 -12   4      108.94      107.73     12.97 o
   0 -12   4        6.83        0.00     11.25 o
   1 -12   4        5.81        5.32     15.34 o
   2 -12   4        1.83        0.00     11.05 o
   3 -12   4        2.49        2.38     11.66 o
   4 -12   4       14.90       17.87     11.57 o
  -4 -11   4       32.11       38.05     19.64 o
  -3 -11   4       51.55       32.79     11.30 o
  -2 -11   4        6.17        0.00      9.51 o
  -1 -11   4       10.65        5.35      6.93 o
   0 -11   4      282.32      288.45     27.00 o
   1 -11   4       49.80       64.85     17.59 o
   2 -11   4       16.73       17.59      7.47 o
   3 -11   4      245.98      224.95     16.77 o
   4 -11   4        0.02        0.00      9.38 o
  -4 -10   4      139.31      140.13     28.64 o
  -3 -10   4       50.76       35.20     10.89 o
  -2 -10   4      134.50      156.52     14.68 o
  -1 -10   4      225.79      220.02     14.49 o
   0 -10   4        0.13        7.36      9.82 o
   1 -10   4        8.03        2.44      7.16 o
   2 -10   4      314.73      289.74     16.26 o
   3 -10   4       90.71       89.82     12.78 o
   4 -10   4        0.46        5.78      9.23 o
  -4  -9   4       14.31        9.88     10.95 o
  -3  -9   4      239.25      220.34     16.60 o
  -2  -9   4        2.81        2.96      6.47 o
  -1  -9   4       24.86       29.03      7.25 o
   0  -9   4       26.46       18.62     10.84 o
   1  -9   4      178.75      201.56     11.95 o
   2  -9   4      265.16      246.40     14.45 o
   3  -9   4       46.51       30.87      8.80 o
   4  -9   4        0.45        0.00      8.60 o
   5  -9   4        4.55        0.00     13.91 o
  -4  -8   4        8.91       13.88     11.05 o
  -3  -8   4        8.13        8.90      9.51 o
  -2  -8   4      373.75      387.61     26.29 o
  -1  -8   4       25.45       33.07      7.32 o
   0  -8   4       24.49       25.47      4.75 o
   1  -8   4     1196.20     1212.18     25.47 o
   2  -8   4      247.94      219.45     13.22 o
   3  -8   4       98.57      100.79     12.61 o
   4  -8   4        0.02        0.00      7.98 o
   5  -8   4       16.69       15.35     11.05 o
  -4  -7   4      106.21      115.40     16.17 o
  -3  -7   4      218.22      219.46     14.87 o
  -2  -7   4      699.08      649.70     21.47 o
  -1  -7   4       29.46       22.04      8.49 o
   0  -7   4      143.16      166.52      6.60 o
   1  -7   4      117.72      109.89     17.70 o
   2  -7   4        4.62        0.82      8.59 o
   3  -7   4       67.59       79.37     17.18 o
   4  -7   4       17.22       18.41      8.87 o
   5  -7   4       16.14       14.94     10.20 o
  -5  -6   4        0.33       14.93     19.03 o
  -4  -6   4        0.18        0.00      8.18 o
  -3  -6   4       45.00       48.75      7.22 o
  -2  -6   4     1487.60     1479.38     25.10 o
  -1  -6   4       27.90       29.79      6.29 o
   0  -6   4       63.34       60.05      4.99 o
   1  -6   4      590.49      544.77     25.78 o
   2  -6   4       21.08       17.59      9.00 o
   3  -6   4       62.62       59.33     14.73 o
   4  -6   4        1.62        2.05     11.66 o
   5  -6   4        0.71        0.00     10.80 o
  -5  -5   4       56.22       44.39     19.03 o
  -4  -5   4        0.81        0.00      5.68 o
  -3  -5   4       10.61        7.52      4.71 o
  -2  -5   4      409.96      389.22     10.87 o
  -1  -5   4       11.02       13.03      4.48 o
   0  -5   4       17.21       17.01      4.84 o
   1  -5   4      369.25      346.34     19.84 o
   2  -5   4      651.01      664.24     29.87 o
   3  -5   4      220.41      197.21     21.07 o
   4  -5   4       88.20      129.70     23.12 o
   5  -5   4        0.96        0.00     13.91 o
  -5  -4   4      110.32      137.06     22.50 o
  -4  -4   4       63.33       66.28     14.32 o
  -3  -4   4      178.01      186.80     10.05 o
  -2  -4   4      264.92      269.82     10.56 o
  -1  -4   4     1914.27     1811.99     25.24 o
   0  -4   4     1065.34     1002.60     29.05 o
   1  -4   4     1493.90     1375.74     35.60 o
   2  -4   4      116.78      124.17     14.93 o
   3  -4   4       35.98       36.82     13.91 o
   4  -4   4       45.40       49.92     18.00 o
   5  -4   4       11.43        0.00     14.32 o
  -5  -3   4      119.66      104.94     20.87 o
  -4  -3   4       22.08       28.23     10.64 o
  -3  -3   4        0.14        0.00      4.57 o
  -2  -3   4      537.17      513.90     13.50 o
  -1  -3   4       77.57       67.70      4.14 o
   0  -3   4       82.71       69.24      6.20 o
   1  -3   4      827.68      756.09     25.78 o
   2  -3   4      121.24      142.59     15.96 o
   3  -3   4       11.81        8.80     10.43 o
   4  -3   4      199.51      239.14     25.78 o
   5  -3   4        0.51        2.05     17.18 o
  -5  -2   4        0.42        8.18     11.87 o
  -4  -2   4      114.76      109.91      9.78 o
  -3  -2   4      127.95      125.93      9.76 o
  -2  -2   4      486.80      465.00     18.31 o
  -1  -2   4      190.81      181.37      5.86 o
   0  -2   4     6413.12     5890.84     46.82 o
   1  -2   4     2709.78     2753.32     47.46 o
   2  -2   4       99.96       79.37     12.48 o
   3  -2   4       29.91       27.41     12.07 o
   4  -2   4        0.00        6.75     13.91 o
   5  -2   4        1.04        0.00     16.57 o
  -5  -1   4       79.33       68.94     18.00 o
  -4  -1   4       44.59       47.46     13.50 o
  -3  -1   4        3.35        1.11      4.27 o
  -2  -1   4       16.72       10.28      3.69 o
  -1  -1   4     1556.11     1447.05     17.01 o
   0  -1   4      237.49      199.29      5.71 o
   1  -1   4     2701.48     2657.99     46.03 o
   2  -1   4     1335.74     1230.50     39.28 o
   3  -1   4      137.60      124.17     18.41 o
   4  -1   4      226.06      257.96     26.59 o
   5  -1   4        9.86       16.16     17.18 o
  -5   0   4      173.43      185.34     26.39 o
  -4   0   4       91.61       86.74     17.39 o
  -3   0   4        0.84        5.16      3.52 o
  -2   0   4       13.47        9.29      3.32 o
  -1   0   4      641.84      613.53      9.54 o
   0   0   4     1293.20     1243.13     13.51 o
   1   0   4        0.61        2.31      2.39 o
   2   0   4      164.03      181.26     10.80 o
   3   0   4       44.93       51.67     12.27 o
   4   0   4       32.62       81.42     22.09 o
   5   0   4       15.42       25.37     18.62 o
  -5   1   4       47.97       46.85     15.75 o
  -4   1   4       28.17       22.09     10.02 o
  -3   1   4       51.43       53.31      6.73 o
  -2   1   4       87.27       84.67      5.51 o
  -1   1   4      203.53      195.98     12.48 o
   0   1   4       13.12       19.60      2.24 o
   1   1   4        0.89        3.77      2.58 o
   2   1   4        3.85        7.18      4.76 o
   3   1   4       79.18       92.31     11.87 o
   4   1   4       16.40       30.82     10.22 o
   5   1   4       79.27       55.23     23.93 o
  -5   2   4       50.30       70.17     19.43 o
  -4   2   4       49.44       25.78     10.84 o
  -3   2   4      612.53      614.64     42.65 o
  -2   2   4      859.99      878.02     14.16 o
  -1   2   4       62.13       51.55      7.77 o
   0   2   4      154.30      172.10      8.39 o
   1   2   4      119.41       97.00      7.59 o
   2   2   4        3.57        4.50      7.98 o
   3   2   4      117.41      122.36     13.30 o
   4   2   4        0.01        6.30      8.97 o
   5   2   4       27.81       10.43     17.59 o
  -5   3   4       37.68       21.48     13.71 o
  -4   3   4       15.22       17.59      9.82 o
  -3   3   4      358.41      375.82     13.43 o
  -2   3   4        3.83        4.35      2.82 o
  -1   3   4      482.01      516.90     60.55 o
   0   3   4     1685.35     1608.53     23.72 o
   1   3   4       12.58       13.74      4.19 o
   2   3   4       37.45       53.39     12.48 o
   3   3   4      147.87      135.22     19.64 o
   4   3   4        7.02        3.99      8.32 o
   5   3   4        8.09        0.00     15.45 o
  -5   4   4       36.73       44.39     15.34 o
  -4   4   4        0.06        0.00      9.00 o
  -3   4   4      142.93      162.84     17.59 o
  -2   4   4       74.25       72.94      6.38 o
  -1   4   4      570.29      569.21     13.59 o
   0   4   4      664.77      656.16     16.27 o
   1   4   4       19.56       34.26      6.85 o
   2   4   4      112.86      108.05     11.15 o
   3   4   4      198.39      216.03     22.30 o
   4   4   4        4.43        4.55      8.81 o
   5   4   4        0.30        0.00     11.39 o
  -5   5   4        2.60       14.52     12.07 o
  -4   5   4        7.21        0.61      9.00 o
  -3   5   4      655.94      594.89     30.89 o
  -2   5   4       17.22       25.98      9.51 o
  -1   5   4      880.53      934.95     18.97 o
   0   5   4     2660.15     2594.77     38.15 o
   1   5   4     1069.03     1074.59     24.82 o
   2   5   4        8.64        8.59      5.46 o
   3   5   4        4.71        5.73     10.43 o
   4   5   4       28.72       24.14     16.16 o
   5   5   4        0.02        0.00     10.40 o
  -5   6   4       45.37       66.28     19.03 o
  -4   6   4       66.71       73.65     16.77 o
  -3   6   4       74.86       73.65     13.50 o
  -2   6   4       29.56       39.30      6.36 o
  -1   6   4        0.97        0.71      4.19 o
   0   6   4      988.75      983.74     22.35 o
   1   6   4      127.70      108.20      9.08 o
   2   6   4        9.24        9.51      6.17 o
   3   6   4        2.53        0.00     12.89 o
   4   6   4        2.35        0.00     12.48 o
   5   6   4        0.47        0.00     12.04 o
  -5   7   4       13.52       26.39     14.93 o
  -4   7   4       24.64       28.84     12.48 o
  -3   7   4      202.15      201.09     19.03 o
  -2   7   4        0.84        0.00      4.48 o
  -1   7   4      133.78      148.00     10.55 o
   0   7   4      188.76      209.00     11.63 o
   1   7   4       30.53       41.79      7.66 o
   2   7   4        0.01        0.00      5.40 o
   3   7   4      780.81      745.66     42.96 o
   4   7   4        9.02        3.68     14.12 o
  -5   8   4       14.94       16.98     13.50 o
  -4   8   4        0.09       15.34     11.66 o
  -3   8   4       23.18       24.55      9.82 o
  -2   8   4      234.94      245.44     20.76 o
  -1   8   4      119.66      109.10     11.05 o
   0   8   4        8.04       10.54      5.79 o
   1   8   4       65.90       70.85     15.75 o
   2   8   4      166.28      161.72     14.40 o
   3   8   4        2.87        0.00     10.64 o
   4   8   4      222.11      222.57     32.94 o
  -5   9   4       18.96       34.16     17.18 o
  -4   9   4        6.25       35.39     15.75 o
  -3   9   4      203.86      178.39     21.07 o
  -2   9   4       72.08       63.73     15.14 o
  -1   9   4       16.13       17.54      6.50 o
   0   9   4       83.89      104.06     12.58 o
   1   9   4       79.54       77.59     10.12 o
   2   9   4      144.49      128.51     14.07 o
   3   9   4        4.79        0.00     13.71 o
   4   9   4       36.67       37.85     19.64 o
  -4  10   4       64.66       78.15     18.41 o
  -3  10   4       16.05       26.80     12.68 o
  -2  10   4     1022.03     1020.34     28.25 o
  -1  10   4       20.06       24.85      7.86 o
   0  10   4       87.47      110.68     17.49 o
   1  10   4       45.15       56.32      9.90 o
   2  10   4       58.69       57.26     10.50 o
   3  10   4       12.65       16.37     13.71 o
   4  10   4        0.01        0.00     17.59 o
  -4  11   4      126.85      129.90     21.48 o
  -3  11   4       13.73       11.05     12.27 o
  -2  11   4       13.23       20.06      8.00 o
  -1  11   4      350.88      371.08     18.52 o
   0  11   4       88.83      123.15     15.66 o
   1  11   4        7.07        0.88      6.78 o
   2  11   4        1.04        8.18     14.32 o
   3  11   4        7.72       24.34     17.39 o
  -4  12   4       32.80       40.10     15.14 o
  -3  12   4        1.47        0.00     11.25 o
  -2  12   4        3.30        2.25     10.64 o
  -1  12   4      369.64      364.43     19.80 o
   0  12   4        1.30        0.00      7.91 o
   1  12   4      303.34      320.36     29.66 o
   2  12   4       83.65      130.11     25.78 o
   3  12   4        7.28       11.46     18.41 o
  -4  13   4       74.74       88.58     23.32 o
  -3  13   4        3.77       13.30     13.30 o
  -2  13   4       59.66       91.65     19.43 o
  -1  13   4      575.39      589.46     27.92 o
   0  13   4       34.46       47.67     17.80 o
   1  13   4        0.98        0.00     14.32 o
   2  13   4       53.87       58.30     20.66 o
   3  13   4        3.26        0.00     16.77 o
  -3  14   4        0.08        0.00     14.52 o
  -2  14   4       71.89       63.83     18.62 o
  -1  14   4       19.81       29.66     17.80 o
   0  14   4        7.68        0.00     13.71 o
   1  14   4        5.95        6.14     14.52 o
   2  14   4       29.55       17.18     17.39 o
  -3  15   4        1.29        0.00     15.55 o
  -1  15   4        0.48        0.00     15.75 o
   0  15   4       18.75       12.27     18.21 o
   1  15   4       10.97        9.82     17.39 o
   2  15   4        1.27        0.00     17.59 o
  -1  16   4        0.93        0.00     18.62 o
   0  16   4       50.31       71.19     22.71 o
   1  16   4       96.31      103.31     25.78 o
   0 -18   5       31.95       52.57     24.55 o
   1 -18   5       81.35      136.04     33.96 o
  -1 -17   5      127.91      101.06     28.03 o
   0 -17   5        1.94        9.21     17.80 o
   1 -17   5        0.65        0.41     18.41 o
   2 -17   5       30.11       14.93     18.62 o
  -2 -16   5       30.24       27.62     24.75 o
  -1 -16   5       67.56       77.74     26.39 o
   0 -16   5       97.20      127.65     29.25 o
   1 -16   5      266.66      266.56     32.32 o
   2 -16   5       37.30       22.71     18.00 o
  -3 -15   5        0.04        0.00     23.73 o
  -2 -15   5        3.84        0.00     19.84 o
  -1 -15   5       33.09       37.23     18.62 o
   0 -15   5      117.03      103.10     26.80 o
   1 -15   5      233.40      292.54     38.66 o
   2 -15   5        1.46        0.00     13.50 o
   3 -15   5        8.59       13.50     18.82 o
  -3 -14   5        3.17        0.00     19.43 o
  -2 -14   5        4.41        0.00     13.30 o
  -1 -14   5       42.35       55.23     18.62 o
   0 -14   5        3.81        0.00     14.12 o
   1 -14   5       73.30       74.46     22.50 o
   2 -14   5       76.98       73.03     20.25 o
   3 -14   5        4.83       14.52     15.96 o
  -3 -13   5        5.20        2.86     18.62 o
  -2 -13   5        2.63        0.00      9.28 o
  -1 -13   5       10.63       14.65      8.28 o
   0 -13   5       51.09       44.39     18.41 o
   1 -13   5      192.14      222.78     30.69 o
   2 -13   5        0.30        0.00     12.07 o
   3 -13   5        0.00        0.00     13.50 o
   4 -13   5       47.07       36.98     12.76 o
  -4 -12   5      126.51      148.31     32.32 o
  -3 -12   5        0.74        0.00     10.34 o
  -2 -12   5       47.06       46.17     11.09 o
  -1 -12   5      155.92      159.69     15.03 o
   0 -12   5       63.60       70.58     19.03 o
   1 -12   5      126.11      147.70     23.93 o
   2 -12   5       34.74       40.71     15.96 o
   3 -12   5        4.88        8.91      8.94 o
   4 -12   5       10.16        6.76     11.27 o
  -4 -11   5        7.92        2.05     18.62 o
  -3 -11   5      181.91      165.07     17.32 o
  -2 -11   5      113.33      118.47     14.30 o
  -1 -11   5        7.33        6.97      9.03 o
   0 -11   5      188.96      167.13     20.66 o
   1 -11   5      862.00      983.37     47.26 o
   2 -11   5      454.89      458.25     21.04 o
   3 -11   5        0.10        0.00      8.11 o
   4 -11   5        2.89        5.40     10.33 o
  -4 -10   5      173.77      176.19     20.09 o
  -3 -10   5      367.22      355.72     21.07 o
  -2 -10   5       57.59       59.32     10.98 o
  -1 -10   5        5.64        6.38      6.24 o
   0 -10   5        2.57        0.00     10.02 o
   1 -10   5      908.26      794.15     38.66 o
   2 -10   5      564.67      546.17     21.72 o
   3 -10   5       32.10       47.54     11.20 o
   4 -10   5        2.68        3.47     10.20 o
  -4  -9   5        2.59        0.00      9.52 o
  -3  -9   5      480.13      466.15     25.57 o
  -2  -9   5        0.00        0.00      6.49 o
  -1  -9   5       53.93       60.75     12.79 o
   0  -9   5       28.50       31.53      7.86 o
   1  -9   5        1.52        0.00      5.01 o
   2  -9   5      349.81      356.58     17.05 o
   3  -9   5      139.47      133.36     21.99 o
   4  -9   5        4.60        0.00      8.48 o
   5  -9   5       28.73       20.29     12.58 o
  -4  -8   5       60.54       52.65     12.81 o
  -3  -8   5      395.70      383.29     37.64 o
  -2  -8   5        5.79        4.98      6.55 o
  -1  -8   5       37.89       30.14      7.52 o
   0  -8   5        9.02        4.32      3.02 o
   1  -8   5        0.00        0.00      4.35 o
   2  -8   5        2.22        6.55     10.02 o
   3  -8   5      184.35      144.63     21.68 o
   4  -8   5        0.74        0.00      8.69 o
   5  -8   5        4.77       16.68     11.99 o
  -5  -7   5       19.14        5.11     17.59 o
  -4  -7   5       30.51       37.69     14.83 o
  -3  -7   5        6.29        6.84      7.77 o
  -2  -7   5      903.35      861.39     24.94 o
  -1  -7   5      197.91      173.53     11.21 o
   0  -7   5      953.31      979.63     23.93 o
   1  -7   5        1.60        3.68      9.21 o
   2  -7   5      114.52      122.95     17.80 o
   3  -7   5      303.27      318.52     27.82 o
   4  -7   5       40.88       22.91     14.73 o
   5  -7   5        9.97        6.01     11.65 o
  -5  -6   5        0.76        0.00     16.37 o
  -4  -6   5       56.08       63.62     17.18 o
  -3  -6   5      142.65      145.29      9.65 o
  -2  -6   5      139.33      127.88     10.65 o
  -1  -6   5     4128.39     4045.86    152.20 o
   0  -6   5       24.40       22.10      5.49 o
   1  -6   5      198.87      153.63     15.34 o
   2  -6   5      531.05      549.27     30.48 o
   3  -6   5       16.49       16.77     12.48 o
   4  -6   5      134.58      117.63     22.30 o
   5  -6   5       18.36       20.46     17.18 o
  -5  -5   5       32.77       43.37     17.80 o
  -4  -5   5      236.50      259.23     19.33 o
  -3  -5   5      727.47      720.86     18.19 o
  -2  -5   5      108.48      117.00      6.46 o
  -1  -5   5      375.58      348.17     13.52 o
   0  -5   5     1821.96     1830.98     50.53 o
   1  -5   5     1604.04     1414.00     38.87 o
   2  -5   5      643.71      591.62     29.87 o
   3  -5   5      382.32      341.63     26.19 o
   4  -5   5        6.29        8.18     12.07 o
   5  -5   5        0.19       17.18     16.16 o
  -5  -4   5       18.70        3.27     15.34 o
  -4  -4   5      162.48      163.30     14.45 o
  -3  -4   5      174.65      176.69      9.68 o
  -2  -4   5      346.32      357.55     10.39 o
  -1  -4   5       16.43       16.09      2.63 o
   0  -4   5      487.00      523.87     15.24 o
   1  -4   5      421.99      450.06     22.50 o
   2  -4   5     1314.21     1146.62     38.05 o
   3  -4   5      875.68      966.60     42.14 o
   4  -4   5        6.67        7.16     14.12 o
   5  -4   5        2.61        0.00     15.96 o
  -5  -3   5        0.19        2.66     13.30 o
  -4  -3   5      368.66      392.98     27.21 o
  -3  -3   5      218.55      218.87     14.52 o
  -2  -3   5      137.00      128.00      6.79 o
  -1  -3   5        2.51        3.99      2.13 o
   0  -3   5        6.10        6.89      2.44 o
   1  -3   5     1385.17     1405.81     36.62 o
   2  -3   5      839.34      796.60     32.94 o
   3  -3   5       16.96        0.00     10.02 o
   4  -3   5      319.36      307.67     29.46 o
   5  -3   5       22.35       21.28     19.23 o
  -5  -2   5       95.93      121.92     22.71 o
  -4  -2   5      167.64      203.75     20.66 o
  -3  -2   5       33.60       29.35      6.22 o
  -2  -2   5     1388.13     1329.49     22.10 o
  -1  -2   5      723.10      666.43     11.39 o
   0  -2   5      613.17      618.74     11.01 o
   1  -2   5       78.87      110.47     13.30 o
   2  -2   5      126.86      160.18     16.16 o
   3  -2   5       23.36       29.25     12.89 o
   4  -2   5       48.87       34.16     16.37 o
   5  -2   5      125.96      171.23     32.32 o
  -5  -1   5        1.31        0.00     11.46 o
  -4  -1   5      225.50      233.21     21.89 o
  -3  -1   5       18.02       22.71      8.39 o
  -2  -1   5        1.60        1.73      3.48 o
  -1  -1   5      117.33      118.82      5.05 o
   0  -1   5       92.71       92.55      4.82 o
   1  -1   5      187.46      176.59      9.31 o
   2  -1   5       52.72       54.01     11.05 o
   3  -1   5        7.59        0.00      7.98 o
   4  -1   5      107.55      124.58     22.30 o
   5  -1   5       87.77       92.26     25.37 o
  -5   0   5      489.32      625.17     40.51 o
  -4   0   5        2.11        0.00      8.59 o
  -3   0   5      112.91      106.42      5.82 o
  -2   0   5      441.61      422.09     12.27 o
  -1   0   5     1311.22     1235.60     15.66 o
   0   0   5      766.28      783.43     15.56 o
   1   0   5      873.46      896.57     16.33 o
   2   0   5      168.49      171.76     11.56 o
   3   0   5        2.63        0.00      9.61 o
   4   0   5       10.47        2.05     13.30 o
   5   0   5        0.94        0.00     14.32 o
  -5   1   5       92.40      112.92     21.28 o
  -4   1   5      143.30      186.77     22.71 o
  -3   1   5       40.50       41.57      6.32 o
  -2   1   5      243.54      217.87     14.73 o
  -1   1   5      194.53      171.23     11.66 o
   0   1   5        7.05       13.19      2.12 o
   1   1   5      229.91      236.97     11.13 o
   2   1   5     1174.36     1173.24     27.69 o
   3   1   5       79.08       74.13     10.81 o
   4   1   5       10.01       15.55     14.93 o
   5   1   5      161.36      183.09     30.28 o
  -5   2   5       64.39       59.33     17.59 o
  -4   2   5        3.58        0.00      8.59 o
  -3   2   5      105.14      109.45     16.16 o
  -2   2   5      137.09      170.82     14.93 o
  -1   2   5      530.31      546.04     11.27 o
   0   2   5       17.10       25.39      4.39 o
   1   2   5      498.31      433.03     15.16 o
   2   2   5        2.95        1.46      6.75 o
   3   2   5       28.81       34.72      9.09 o
   4   2   5        5.21        0.00      8.91 o
   5   2   5        0.86       18.00     17.39 o
  -5   3   5        4.55        0.00     11.25 o
  -4   3   5        0.75       10.02      8.80 o
  -3   3   5       42.19       43.37     10.64 o
  -2   3   5      237.70      248.76     17.59 o
  -1   3   5     1503.55     1549.71     79.17 o
   0   3   5       14.71        7.12      3.54 o
   1   3   5      159.70      142.59     13.50 o
   2   3   5     1022.56     1027.08     29.66 o
   3   3   5      142.78      160.01     14.64 o
   4   3   5       31.46       40.26     11.30 o
   5   3   5        0.56        0.01     12.05 o
  -5   4   5       48.18       61.78     17.80 o
  -4   4   5        3.49        0.00      9.21 o
  -3   4   5        8.69        0.20      5.52 o
  -2   4   5      215.27      203.34      7.46 o
  -1   4   5       25.16       43.63      5.44 o
   0   4   5      281.63      273.15     11.77 o
   1   4   5      103.03      134.49      9.61 o
   2   4   5       21.31       16.16      6.14 o
   3   4   5        0.80        0.00     11.05 o
   4   4   5        1.64        0.00      9.14 o
   5   4   5        2.29        0.00     11.61 o
  -5   5   5        0.96        0.00     12.07 o
  -4   5   5        8.78        8.39      9.21 o
  -3   5   5       20.94       12.89      7.36 o
  -2   5   5      331.75      310.80     10.55 o
  -1   5   5       87.88      104.51      7.91 o
   0   5   5       42.28       67.48      8.02 o
   1   5   5      875.42      819.05     22.35 o
   2   5   5      326.21      313.38     16.56 o
   3   5   5      232.25      222.57     24.55 o
   4   5   5       32.69       43.09     11.59 o
   5   5   5        0.40        0.00     11.99 o
  -5   6   5        0.34       10.43     11.87 o
  -4   6   5       65.89       74.67     14.73 o
  -3   6   5        1.71        1.23      8.39 o
  -2   6   5      368.31      332.05     12.51 o
  -1   6   5      677.25      802.70     36.82 o
   0   6   5        6.16        3.85      4.81 o
   1   6   5       55.64       67.69      9.26 o
   2   6   5        1.01        3.24      5.60 o
   3   6   5       29.47       39.89     15.14 o
   4   6   5       73.84       64.24     19.03 o
  -5   7   5        3.03       16.16     14.32 o
  -4   7   5       74.98      123.15     21.28 o
  -3   7   5     1443.45     1624.70     56.46 o
  -2   7   5        8.18       14.29      5.56 o
  -1   7   5      472.13      476.34     16.68 o
   0   7   5      111.86      163.25     21.58 o
   1   7   5       67.84       86.20     10.19 o
   2   7   5      147.95      152.39     20.76 o
   3   7   5      292.76      335.09     32.94 o
   4   7   5       59.28       34.57     16.98 o
  -5   8   5        1.99        0.00     13.91 o
  -4   8   5       66.74       84.28     18.21 o
  -3   8   5      277.74      286.60     24.75 o
  -2   8   5      101.72      113.29     10.62 o
  -1   8   5       16.47       12.65      5.47 o
   0   8   5       32.49       46.73     11.15 o
   1   8   5      121.22      118.63     11.56 o
   2   8   5      292.65      268.49     16.77 o
   3   8   5       89.52       82.65     20.25 o
   4   8   5       20.44       22.30     17.59 o
  -5   9   5        2.93        7.77     15.96 o
  -4   9   5      279.52      281.49     28.03 o
  -3   9   5       18.21       11.05     10.84 o
  -2   9   5      967.07     1144.58     49.51 o
  -1   9   5        5.70        5.22      5.93 o
   0   9   5       90.80      109.12     22.71 o
   1   9   5        0.59        6.59      6.23 o
   2   9   5      270.79      263.92     18.33 o
   3   9   5        8.57        9.00     14.93 o
   4   9   5       16.10       31.91     19.23 o
  -4  10   5       52.60       25.78     13.30 o
  -3  10   5       96.87       98.60     21.68 o
  -2  10   5       71.94       86.12     16.57 o
  -1  10   5       45.02       48.23     10.43 o
   0  10   5      176.90      183.67     14.00 o
   1  10   5       12.44       16.47      7.81 o
   2  10   5        4.10        5.42      8.30 o
   3  10   5        0.52        0.00     12.89 o
   4  10   5        0.01        0.00     15.75 o
  -4  11   5        8.74       25.78     13.09 o
  -3  11   5       26.35       36.21     13.09 o
  -2  11   5      247.22      291.92     26.39 o
  -1  11   5      149.80      158.40     13.52 o
   0  11   5       29.24       33.66      8.40 o
   1  11   5      112.71      102.31     13.32 o
   2  11   5        0.25        6.34     13.09 o
   3  11   5       46.92       50.94     20.46 o
  -4  12   5      147.27      175.11     29.25 o
  -3  12   5       22.95       12.68     12.89 o
  -2  12   5       20.17       12.27     12.89 o
  -1  12   5      311.97      301.42     41.53 o
   0  12   5       17.25       24.91      9.19 o
   1  12   5        0.03        0.61     13.09 o
   2  12   5        4.24        4.91     14.52 o
   3  12   5        9.81       13.30     16.37 o
  -3  13   5       13.36       10.64     16.57 o
  -2  13   5       46.81       52.78     17.18 o
  -1  13   5       24.07       35.90     11.28 o
   0  13   5      134.35      165.14     17.36 o
   1  13   5        3.56        0.00     13.30 o
   2  13   5        0.72        0.00     16.57 o
   3  13   5        4.90        2.86     15.75 o
  -3  14   5        4.26       32.94     16.57 o
  -2  14   5       29.87       46.23     18.82 o
  -1  14   5        1.31        0.00      9.53 o
   0  14   5        0.83        4.30     15.96 o
   1  14   5       40.98       82.65     22.30 o
   2  14   5        0.79        1.64     16.57 o
  -2  15   5       54.01       82.85     20.25 o
  -1  15   5        3.40        1.84     24.55 o
   0  15   5        8.17       11.87     16.98 o
   1  15   5        0.02        0.00     16.77 o
   0  16   5       45.27       39.07     20.46 o
   1  16   5        0.44       18.00     19.64 o
   0 -18   6        3.49        3.68     20.66 o
  -1 -17   6       51.18       53.19     24.96 o
   0 -17   6        3.39        0.00     18.41 o
   1 -17   6       33.38       17.59     20.46 o
   2 -17   6       13.19       16.16     20.87 o
  -2 -16   6        2.09       45.82     24.14 o
  -1 -16   6        4.35        8.39     19.23 o
   0 -16   6       37.91       74.05     26.59 o
   1 -16   6        0.19        1.02     16.37 o
  -3 -15   6        0.04        0.00     23.53 o
  -2 -15   6       70.77       58.57     14.62 o
  -1 -15   6        7.20       14.32     16.57 o
   0 -15   6       69.67       41.94     19.84 o
   1 -15   6      233.09      299.08     33.55 o
   2 -15   6        1.51        1.84     14.52 o
   3 -15   6        3.05        0.00     17.80 o
  -3 -14   6       21.94       41.94     24.96 o
  -2 -14   6        2.63        0.00     11.55 o
  -1 -14   6      136.44      137.28     16.47 o
   0 -14   6       29.64       31.09     18.82 o
   1 -14   6      215.67      241.19     33.14 o
   2 -14   6        5.90       14.12     16.77 o
   3 -14   6        6.67       10.43     15.14 o
  -3 -13   6      161.27      182.91     20.25 o
  -2 -13   6      155.39      142.45     17.45 o
  -1 -13   6       36.04       39.54     11.06 o
   0 -13   6      416.93      414.87     35.19 o
   1 -13   6      237.16      201.91     24.75 o
   2 -13   6        2.14        2.66     13.09 o
   3 -13   6        0.20        0.00     16.16 o
   4 -13   6        3.94       18.82     19.43 o
  -4 -12   6       74.51       65.05     26.39 o
  -3 -12   6        7.99        5.63     10.95 o
  -2 -12   6       42.20       37.02     11.76 o
  -1 -12   6        0.96        0.00      7.34 o
   0 -12   6        0.69        0.00     11.25 o
   1 -12   6      606.30      617.40     39.28 o
   2 -12   6        0.09        0.00     11.25 o
   3 -12   6        1.29        0.82     14.12 o
   4 -12   6       18.35        9.31     11.35 o
  -4 -11   6       12.34        0.00     16.47 o
  -3 -11   6        8.02        0.00     10.22 o
  -2 -11   6        6.76        0.73      9.29 o
  -1 -11   6        0.98        1.13      7.00 o
   0 -11   6       59.81       68.12     18.00 o
   1 -11   6        2.83        5.52     11.66 o
   2 -11   6       51.47       47.05     16.77 o
   3 -11   6       81.36       87.21     23.32 o
   4 -11   6        5.19        0.00      9.19 o
  -4 -10   6       69.35       67.16     15.40 o
  -3 -10   6      418.39      404.40     22.66 o
  -2 -10   6      200.77      210.27     15.65 o
  -1 -10   6       47.21       58.95      9.88 o
   0 -10   6        8.52        8.20      6.07 o
   1 -10   6        0.07        0.00     10.64 o
   2 -10   6      330.95      326.58     17.18 o
   3 -10   6       32.97       27.13      9.72 o
   4 -10   6       11.30        4.67      9.99 o
  -4  -9   6       52.39       34.37     17.18 o
  -3  -9   6        8.44       16.60      9.24 o
  -2  -9   6      123.29      155.03     14.01 o
  -1  -9   6        0.01        0.00      5.52 o
   0  -9   6       99.89      129.85     14.63 o
   1  -9   6        4.96        5.30      5.55 o
   2  -9   6      172.61      159.88     13.89 o
   3  -9   6      179.41      175.19     15.87 o
   4  -9   6       17.81       11.52     10.94 o
  -5  -8   6       19.83       31.09     20.87 o
  -4  -8   6       48.09       39.69     15.96 o
  -3  -8   6      120.01      119.65     14.75 o
  -2  -8   6       57.57       46.87      9.84 o
  -1  -8   6      716.32      699.06     22.43 o
   0  -8   6       16.90       27.05      7.11 o
   1  -8   6      110.47      127.45     19.43 o
   2  -8   6      159.13      159.36     21.28 o
   3  -8   6      176.24      174.09     21.28 o
   4  -8   6       80.79       60.14     19.64 o
   5  -8   6        0.80        0.00     11.55 o
  -5  -7   6       32.04       34.98     21.48 o
  -4  -7   6      102.96      103.51     22.09 o
  -3  -7   6        0.36        0.00      6.83 o
  -2  -7   6       20.41       24.15      8.29 o
  -1  -7   6      863.37      847.45     23.39 o
   0  -7   6       60.18       49.10      9.04 o
   1  -7   6        7.34        3.68      9.82 o
   2  -7   6       69.37       81.83     16.37 o
   3  -7   6      946.45      760.39     39.48 o
   4  -7   6       31.17       37.64     17.59 o
   5  -7   6        0.52        3.27     19.03 o
  -5  -6   6        6.05        0.00     16.37 o
  -4  -6   6        1.47       12.68     13.50 o
  -3  -6   6       21.16       37.37      9.25 o
  -2  -6   6       83.18       83.87      5.91 o
  -1  -6   6       10.69       12.48      5.64 o
   0  -6   6      233.81      272.40     14.02 o
   1  -6   6       42.39       57.69     12.89 o
   2  -6   6      657.86      677.13     33.14 o
   3  -6   6      490.12      441.87     30.89 o
   4  -6   6       41.32       55.85     19.43 o
   5  -6   6        0.37       19.84     19.23 o
  -5  -5   6        6.31        0.20     16.98 o
  -4  -5   6        0.14        2.66     12.48 o
  -3  -5   6      230.83      223.42     10.40 o
  -2  -5   6      671.71      668.95     14.34 o
  -1  -5   6        7.60        8.77      2.45 o
   0  -5   6      513.72      469.78     16.04 o
   1  -5   6       13.72       19.43      9.82 o
   2  -5   6        2.57        0.00      8.59 o
   3  -5   6       35.30       42.76     15.75 o
   4  -5   6        8.55       17.18     14.12 o
   5  -5   6        1.85        9.41     15.75 o
  -5  -4   6        1.80        4.50     16.16 o
  -4  -4   6       39.53       54.84     10.52 o
  -3  -4   6       20.35       23.60      5.12 o
  -2  -4   6       82.81       89.40      6.63 o
  -1  -4   6       35.35       31.74      3.75 o
   0  -4   6      166.00      160.64      6.74 o
   1  -4   6      231.83      249.37     18.21 o
   2  -4   6     1282.04     1161.15     40.30 o
   3  -4   6        2.62        9.82     13.30 o
   4  -4   6      213.17      232.80     28.64 o
   5  -4   6       75.14       63.62     23.93 o
  -5  -3   6        4.16        8.59     12.89 o
  -4  -3   6      541.65      668.54     33.96 o
  -3  -3   6      528.43      484.51     16.98 o
  -2  -3   6      343.21      359.82     11.38 o
  -1  -3   6        1.35        0.00      2.21 o
   0  -3   6      246.39      211.04      7.30 o
   1  -3   6      120.74      130.11     13.50 o
   2  -3   6     1471.46     1420.75     44.80 o
   3  -3   6        0.36        0.00     11.05 o
   4  -3   6       14.51       21.89     16.77 o
   5  -3   6       29.06       27.62     21.07 o
  -5  -2   6      156.97      156.50     23.32 o
  -4  -2   6      231.46      219.91     20.05 o
  -3  -2   6       53.50       61.99     10.84 o
  -2  -2   6      575.52      612.99     13.72 o
  -1  -2   6      427.39      416.16     11.06 o
   0  -2   6     1356.80     1355.79     17.45 o
   1  -2   6     2745.13     2940.51     54.62 o
   2  -2   6      192.00      187.39     18.00 o
   3  -2   6      102.34      106.38     19.03 o
   4  -2   6      228.65      229.12     25.98 o
   5  -2   6       12.40       13.50     19.23 o
  -5  -1   6        4.74        0.00     11.05 o
  -4  -1   6       99.79       86.33     15.96 o
  -3  -1   6        2.50        2.45      6.34 o
  -2  -1   6      398.39      449.46     34.27 o
  -1  -1   6     1606.80     1690.18     18.80 o
   0  -1   6       13.79       11.03      2.75 o
   1  -1   6        6.81        0.67      3.52 o
   2  -1   6       38.30       31.09     11.25 o
   3  -1   6        5.92        8.18     11.05 o
   4  -1   6      106.88      100.44     22.30 o
   5  -1   6      277.01      285.17     34.78 o
  -5   0   6        7.49        5.93     12.89 o
  -4   0   6       70.05       69.96     14.73 o
  -3   0   6       13.17        1.64      6.34 o
  -2   0   6     3239.48     3443.75     59.53 o
  -1   0   6      135.03      136.72      5.77 o
   0   0   6      154.00      160.84      6.48 o
   1   0   6      111.17      130.57     10.64 o
   2   0   6      192.15      231.78     19.64 o
   3   0   6       50.11       59.73     14.12 o
   4   0   6       43.93       43.16     16.37 o
   5   0   6        2.87        2.66     19.84 o
  -5   1   6        9.74        0.00     12.07 o
  -4   1   6      133.09      122.13     19.43 o
  -3   1   6       20.46       18.00      7.77 o
  -2   1   6      103.97       85.31     10.64 o
  -1   1   6       21.15       19.14      3.29 o
   0   1   6      129.92      136.00      5.19 o
   1   1   6      181.00      158.50      7.57 o
   2   1   6      248.68      254.80     14.03 o
   3   1   6       51.52       61.77     11.06 o
   4   1   6        0.53        8.80     13.91 o
   5   1   6        0.19        0.00     15.96 o
  -5   2   6       10.39       14.12     12.68 o
  -4   2   6      138.48      158.75     21.07 o
  -3   2   6        0.00        2.05      5.93 o
  -2   2   6      509.16      530.04     24.75 o
  -1   2   6      527.14      556.63     11.42 o
   0   2   6      326.56      307.85      7.09 o
   1   2   6      381.10      373.08     21.62 o
   2   2   6       85.67       93.73      8.77 o
   3   2   6       12.72       12.68      6.83 o
   4   2   6        0.93        0.00     10.89 o
   5   2   6       12.52       20.25     23.73 o
  -5   3   6       34.60       59.33     16.57 o
  -4   3   6      391.34      436.96     31.71 o
  -3   3   6      537.27      473.99     26.59 o
  -2   3   6      864.07      725.20     29.05 o
  -1   3   6      262.41      267.83      8.98 o
   0   3   6        4.51        1.17      2.24 o
   1   3   6      323.81      311.86     14.10 o
   2   3   6        0.59        0.13      5.24 o
   3   3   6      357.26      386.05     20.54 o
   4   3   6       23.30       32.31     11.89 o
   5   3   6        0.01        2.66     18.82 o
  -5   4   6       19.66       33.14     16.77 o
  -4   4   6     1149.92     1145.60     49.30 o
  -3   4   6      293.00      303.99     23.93 o
  -2   4   6      258.91      266.97     20.66 o
  -1   4   6      498.62      505.80     14.11 o
   0   4   6      793.18      753.30     19.60 o
   1   4   6      472.65      469.67     36.00 o
   2   4   6       31.52       41.30      8.61 o
   3   4   6       11.26       15.75      6.27 o
   4   4   6      123.22      136.78     23.63 o
   5   4   6        0.72        1.60     13.30 o
  -5   5   6        1.26       15.34     12.07 o
  -4   5   6       21.54       18.00      9.21 o
  -3   5   6       77.97       93.90     16.98 o
  -2   5   6       77.30       86.94     13.50 o
  -1   5   6       21.38       33.17      5.78 o
   0   5   6     1589.56     1929.92    142.59 o
   1   5   6       93.66      105.50     12.89 o
   2   5   6       19.14       20.69      7.18 o
   3   5   6        4.29        0.00     10.23 o
   4   5   6       37.66       32.34     12.07 o
  -5   6   6       26.73        0.00     11.66 o
  -4   6   6      148.71      157.52     24.96 o
  -3   6   6       36.56       29.66     10.43 o
  -2   6   6       51.81       64.44     12.89 o
  -1   6   6        0.50        0.00      4.04 o
   0   6   6      326.08      337.52     15.20 o
   1   6   6      142.91      131.26     11.44 o
   2   6   6       96.47      100.48     11.91 o
   3   6   6      182.18      190.86     23.73 o
   4   6   6       11.13        5.13     10.92 o
  -5   7   6        0.01        9.41     14.73 o
  -4   7   6        9.31       11.66     10.84 o
  -3   7   6      627.05      587.12     34.37 o
  -2   7   6      203.25      223.39     20.46 o
  -1   7   6      193.82      210.10     14.12 o
   0   7   6      266.71      295.41     25.57 o
   1   7   6        0.10        1.47      5.60 o
   2   7   6      248.06      224.36     15.88 o
   3   7   6       59.47       72.42     19.23 o
   4   7   6       58.13       66.28     20.66 o
  -5   8   6        4.38       10.84     15.96 o
  -4   8   6        1.21        2.05     10.23 o
  -3   8   6      496.50      503.45     33.35 o
  -2   8   6      550.61      578.12     32.53 o
  -1   8   6       36.28       30.35      6.99 o
   0   8   6       19.80       13.86      6.50 o
   1   8   6      151.54      154.09     12.64 o
   2   8   6       94.93      115.76     14.29 o
   3   8   6      217.83      233.01     31.30 o
   4   8   6        1.91        4.30     17.39 o
  -4   9   6       70.19       80.19     19.03 o
  -3   9   6      446.44      441.46     32.53 o
  -2   9   6      693.27      675.08     36.62 o
  -1   9   6      143.01      145.96     12.82 o
   0   9   6       30.61       32.25      8.00 o
   1   9   6       26.71       30.58      8.44 o
   2   9   6       37.13       38.85      9.98 o
   3   9   6       26.58       20.46     14.32 o
   4   9   6        0.18        2.86     19.64 o
  -4  10   6      210.02      226.87     29.05 o
  -3  10   6       51.79       53.80     15.14 o
  -2  10   6       87.45      112.92     19.03 o
  -1  10   6       51.05       77.02     11.77 o
   0  10   6      296.81      294.15     16.98 o
   1  10   6        2.01        1.24      6.73 o
   2  10   6      114.97      119.51     15.54 o
   3  10   6        1.72        0.00     14.52 o
  -4  11   6       15.32       18.00     15.75 o
  -3  11   6       21.95       16.57     13.71 o
  -2  11   6        0.26        9.00     10.84 o
  -1  11   6        3.37        5.16      8.29 o
   0  11   6      133.09      111.43     13.56 o
   1  11   6       13.42       11.74      8.01 o
   2  11   6        2.08        0.00      8.25 o
   3  11   6       10.98       20.25     19.23 o
  -4  12   6        0.71        0.20     14.32 o
  -3  12   6       43.39       53.19     16.57 o
  -2  12   6        8.73       15.14     13.91 o
  -1  12   6      112.16      139.70     16.26 o
   0  12   6        0.47       12.17      8.88 o
   1  12   6      129.90      135.47     15.92 o
   2  12   6        0.50        0.00     15.55 o
   3  12   6       14.52       21.28     20.05 o
  -3  13   6        4.73       21.07     14.32 o
  -2  13   6       16.95       18.82     15.75 o
  -1  13   6      106.84      102.60     14.96 o
   0  13   6       47.33       47.37     11.82 o
   1  13   6        0.18        0.00     13.50 o
   2  13   6       44.12       18.41     20.66 o
  -3  14   6       31.81       68.12     19.84 o
  -2  14   6        0.07        6.14     13.91 o
  -1  14   6      104.05      121.72     23.93 o
   0  14   6       24.16        5.11     14.73 o
   1  14   6        3.50       18.00     17.59 o
   2  14   6       12.44       31.50     21.89 o
  -2  15   6        3.48       25.16     16.98 o
   0  15   6        4.87        3.68     17.18 o
   1  15   6       35.90       30.28     21.89 o
   0  16   6        2.22        0.00     17.80 o
  -1 -17   7        0.19        0.00     19.84 o
   0 -17   7       24.81       33.55     26.19 o
   1 -17   7       20.36        1.43     19.64 o
   2 -17   7       35.76        0.00     17.39 o
  -2 -16   7        1.59       13.46     13.22 o
  -1 -16   7       34.08       32.94     21.48 o
   0 -16   7       91.10      110.88     29.05 o
   1 -16   7        0.00        6.75     16.16 o
   2 -16   7       11.50       22.71     18.82 o
  -3 -15   7        0.16        0.41     26.80 o
  -2 -15   7       63.51       88.97     16.99 o
  -1 -15   7       47.60       40.91     21.68 o
   0 -15   7       72.51       57.28     23.73 o
   1 -15   7       17.96       25.57     18.00 o
   2 -15   7        0.11        0.00     14.12 o
   3 -15   7        1.02        0.00     17.39 o
  -3 -14   7        0.10       15.89     17.80 o
  -2 -14   7       25.37       16.77     12.48 o
  -1 -14   7       20.35       10.32      9.92 o
   0 -14   7       76.17       60.96     21.48 o
   1 -14   7       33.11       20.05     16.37 o
   2 -14   7       46.11       58.30     22.09 o
   3 -14   7       37.30       43.37     21.28 o
  -3 -13   7        4.01       19.11     16.00 o
  -2 -13   7        0.09        0.00     14.93 o
  -1 -13   7       90.09       88.30     24.14 o
   0 -13   7        7.79        0.00     13.30 o
   1 -13   7       12.07        0.00     12.89 o
   2 -13   7        3.50        0.00     14.52 o
   3 -13   7        2.56        4.30     14.52 o
  -3 -12   7       31.89       27.92     14.03 o
  -2 -12   7       18.21       15.71      9.86 o
  -1 -12   7        8.64        0.00      9.12 o
   0 -12   7        0.09        7.16     14.32 o
   1 -12   7        9.65        4.30     14.93 o
   2 -12   7       18.50       29.87     17.39 o
   3 -12   7        4.45        0.61     14.93 o
   4 -12   7        3.22        0.00     11.16 o
  -4 -11   7      156.17      122.13     27.21 o
  -3 -11   7        0.00        0.17     10.34 o
  -2 -11   7      241.58      246.08     17.56 o
  -1 -11   7       85.47       91.28     12.72 o
   0 -11   7        0.70        9.00     12.27 o
   1 -11   7      100.16      108.22     21.48 o
   2 -11   7      103.86       93.69     20.66 o
   3 -11   7       43.14       48.90     11.95 o
   4 -11   7        4.16        0.00     10.54 o
  -4 -10   7        1.96        0.61     15.96 o
  -3 -10   7        5.41       23.17     11.55 o
  -2 -10   7      151.08      180.55     17.06 o
  -1 -10   7       48.36       50.48     10.57 o
   0 -10   7        0.93        0.00      5.93 o
   1 -10   7        7.38       10.02     12.68 o
   2 -10   7      697.21      662.73     23.94 o
   3 -10   7       70.91       71.77     12.18 o
   4 -10   7        6.15       17.81     10.18 o
  -4  -9   7       29.97       20.05     15.75 o
  -3  -9   7       11.53       16.88     11.14 o
  -2  -9   7      282.25      286.02     17.64 o
  -1  -9   7       12.96        9.58      6.66 o
   0  -9   7      657.19      702.82     25.09 o
   1  -9   7       49.83       33.14     12.89 o
   2  -9   7     1059.91     1056.41     45.41 o
   3  -9   7      113.93       89.81     20.25 o
   4  -9   7        5.35        3.07     15.14 o
  -5  -8   7       58.33       32.32     21.48 o
  -4  -8   7       39.67       38.25     16.77 o
  -3  -8   7       24.88       25.51     10.05 o
  -2  -8   7       30.75       49.63      9.91 o
  -1  -8   7      188.80      178.47     13.30 o
   0  -8   7      360.30      402.70     19.23 o
   1  -8   7      221.15      225.44     21.48 o
   2  -8   7       68.61       86.12     18.62 o
   3  -8   7        1.17        0.00     11.05 o
   4  -8   7       68.82       61.58     22.50 o
  -5  -7   7        2.57       11.87     19.84 o
  -4  -7   7        1.69        3.48     13.50 o
  -3  -7   7       53.18       60.23     10.82 o
  -2  -7   7       30.32       30.97      7.81 o
  -1  -7   7      120.51      139.99     16.26 o
   0  -7   7        0.10        0.00      4.81 o
   1  -7   7       13.97       17.59     10.64 o
   2  -7   7      318.89      272.49     23.32 o
   3  -7   7      887.92      813.37     42.35 o
   4  -7   7        4.29       10.84     15.14 o
   5  -7   7        5.23        6.96     19.64 o
  -5  -6   7        6.73        0.00     17.39 o
  -4  -6   7        4.37        0.00     14.32 o
  -3  -6   7      123.74      107.94     13.50 o
  -2  -6   7      108.55      126.97      7.59 o
  -1  -6   7      109.64      122.88     11.26 o
   0  -6   7      469.08      532.12     18.86 o
   1  -6   7       98.32      132.77     17.59 o
   2  -6   7      183.79      189.64     24.14 o
   3  -6   7      427.86      437.78     32.32 o
   4  -6   7      176.31      222.78     31.71 o
   5  -6   7        8.96       13.50     19.03 o
  -5  -5   7        0.50        0.00     18.21 o
  -4  -5   7        0.11        0.00     13.30 o
  -3  -5   7      525.77      481.29     14.63 o
  -2  -5   7      140.27      129.36      7.02 o
  -1  -5   7      120.86      114.67      6.19 o
   0  -5   7     2410.31     2529.89     81.01 o
   1  -5   7       93.03      153.84     19.03 o
   2  -5   7      599.47      542.11     30.69 o
   3  -5   7       64.38       89.19     20.25 o
   4  -5   7      124.34      149.75     25.57 o
   5  -5   7       23.06       30.48     18.82 o
  -5  -4   7        0.13        0.00     14.12 o
  -4  -4   7       38.11       42.01      9.56 o
  -3  -4   7      280.71      284.54     14.15 o
  -2  -4   7      104.36      118.40      7.73 o
  -1  -4   7        1.02        0.00      2.60 o
   0  -4   7      174.55      188.69      8.50 o
   1  -4   7      228.53      236.08     18.82 o
   2  -4   7      194.96      182.89     18.82 o
   3  -4   7      167.68      190.05     26.39 o
   4  -4   7      674.03      687.15     44.60 o
   5  -4   7       31.79       23.32     19.64 o
  -4  -3   7      146.75      157.93     19.03 o
  -3  -3   7        7.52       11.09      4.80 o
  -2  -3   7      219.02      223.87     17.90 o
  -1  -3   7        7.79        8.62      2.95 o
   0  -3   7      462.22      473.70     11.50 o
   1  -3   7       72.55       65.05     11.87 o
   2  -3   7      251.17      235.05     21.48 o
   3  -3   7       65.67       30.28     15.14 o
   4  -3   7       48.86       45.82     18.82 o
   5  -3   7       48.67       43.16     22.91 o
  -5  -2   7        0.18        0.20     13.30 o
  -4  -2   7      182.71      167.75     20.25 o
  -3  -2   7       86.23      104.33     14.12 o
  -2  -2   7      140.61      154.40      7.73 o
  -1  -2   7      237.27      272.10      8.65 o
   0  -2   7       62.90       53.77      5.02 o
   1  -2   7      516.19      520.78     17.12 o
   2  -2   7        2.40        2.45      7.98 o
   3  -2   7       37.98       31.71     14.73 o
   4  -2   7       32.55       31.50     17.39 o
   5  -2   7        0.02        0.00     20.05 o
  -5  -1   7       10.49        0.00     12.89 o
  -4  -1   7        1.03        7.77      8.80 o
  -3  -1   7        0.38        3.68      6.14 o
  -2  -1   7     1131.19     1429.75     86.64 o
  -1  -1   7     2150.11     2108.55     58.38 o
   0  -1   7      471.38      493.99     11.48 o
   1  -1   7     1210.82     1208.81     35.80 o
   2  -1   7       42.76       36.00     12.27 o
   3  -1   7        3.28        0.00      9.61 o
   4  -1   7        2.83        8.18     15.55 o
   5  -1   7       28.21       24.96     22.71 o
  -5   0   7      347.93      345.52     30.69 o
  -4   0   7       38.21       46.03     12.27 o
  -3   0   7       65.45       88.78     13.50 o
  -2   0   7       21.26       33.35      8.59 o
  -1   0   7      344.11      305.14     10.48 o
   0   0   7       36.04       37.05      4.73 o
   1   0   7      548.32      576.07     26.19 o
   2   0   7      418.81      432.46     25.98 o
   3   0   7        4.96        5.52     12.68 o
   4   0   7        5.46        7.57     15.96 o
   5   0   7       19.94        0.00     19.43 o
  -5   1   7      466.59      549.27     39.69 o
  -4   1   7      377.33      432.46     28.84 o
  -3   1   7       33.86       27.21      9.21 o
  -2   1   7      730.71      726.64     28.03 o
  -1   1   7      789.22      795.52     16.37 o
   0   1   7      180.96      188.55      7.16 o
   1   1   7      278.57      277.75     10.47 o
   2   1   7      140.49      141.56      9.49 o
   3   1   7       92.56      120.54     14.72 o
   4   1   7       61.35       72.42     23.12 o
   5   1   7       31.65       27.21     21.68 o
  -5   2   7       41.40       28.44     13.50 o
  -4   2   7       21.43       44.80     13.09 o
  -3   2   7        0.54        0.00      6.75 o
  -2   2   7      230.85      205.18     15.96 o
  -1   2   7     5359.89     5633.17     62.09 o
   0   2   7      668.89      700.84     13.94 o
   1   2   7      131.82      118.90      7.83 o
   2   2   7       71.79       72.61      8.17 o
   3   2   7      304.51      329.05     20.31 o
   4   2   7        0.77        0.41     16.37 o
   5   2   7        3.96        0.00     18.62 o
  -5   3   7       45.58       45.62     15.75 o
  -4   3   7       12.33        5.52      9.61 o
  -3   3   7        1.76        0.00      7.98 o
  -2   3   7        7.84        1.23      6.14 o
  -1   3   7      126.37      133.05      5.60 o
   0   3   7       31.33       30.41      6.69 o
   1   3   7      277.40      323.08     20.05 o
   2   3   7        1.96        0.00      4.69 o
   3   3   7        8.40       16.58      8.68 o
   4   3   7        2.04        0.00     11.05 o
   5   3   7        8.65       20.05     20.05 o
  -5   4   7      162.90      209.28     28.03 o
  -4   4   7      425.69      448.83     33.14 o
  -3   4   7      123.05       95.13     15.14 o
  -2   4   7        4.47        5.11      6.96 o
  -1   4   7      131.08      152.25      9.44 o
   0   4   7      409.15      436.84     10.68 o
   1   4   7        0.05        0.00     11.66 o
   2   4   7       70.11       75.75     11.16 o
   3   4   7       38.48       30.95     23.53 o
   4   4   7       21.12        8.74      9.09 o
  -5   5   7        4.18       21.68     16.98 o
  -4   5   7      211.77      235.46     23.73 o
  -3   5   7       16.36       13.91      8.39 o
  -2   5   7        0.03        0.00      7.77 o
  -1   5   7       66.26       58.53     11.05 o
   0   5   7       82.31       89.90      9.18 o
   1   5   7      185.02      180.73     12.58 o
   2   5   7        9.17        8.84      6.73 o
   3   5   7        1.98        5.07      7.00 o
   4   5   7       16.50        0.00     12.48 o
  -5   6   7        1.78        0.00     12.89 o
  -4   6   7       67.11       85.51     17.80 o
  -3   6   7     1624.66     1368.38     50.73 o
  -2   6   7      617.04      544.77     30.89 o
  -1   6   7       86.68       95.15      9.61 o
   0   6   7      152.08      137.94     10.39 o
   1   6   7      261.14      256.73     14.60 o
   2   6   7      108.43      105.10     12.61 o
   3   6   7      183.14      195.98     28.44 o
   4   6   7       65.48       65.28     15.38 o
  -5   7   7        6.09        0.00     14.32 o
  -4   7   7        1.88        0.00      9.00 o
  -3   7   7      190.03      196.59     23.53 o
  -2   7   7       12.38       20.87      9.61 o
  -1   7   7      490.92      455.78     17.67 o
   0   7   7      233.86      234.00     18.31 o
   1   7   7      147.68      141.36     11.88 o
   2   7   7      119.71      122.96     14.56 o
   3   7   7      125.97      139.52     26.19 o
   4   7   7        0.81        0.00     10.91 o
  -5   8   7        6.86        0.00     13.09 o
  -4   8   7       21.47       22.30     11.87 o
  -3   8   7       21.45       14.93     10.43 o
  -2   8   7      271.44      286.81     24.96 o
  -1   8   7       28.66       27.41      7.30 o
   0   8   7      335.02      314.34     16.13 o
   1   8   7       92.47      104.84     12.29 o
   2   8   7        7.72       19.17      8.65 o
   3   8   7      129.44      140.54     24.34 o
   4   8   7        0.11       19.03     16.77 o
  -4   9   7        0.00        2.45     11.05 o
  -3   9   7      481.34      440.24     32.94 o
  -2   9   7      291.97      303.58     25.98 o
  -1   9   7        0.50        0.00      6.14 o
   0   9   7       67.87       67.83     10.45 o
   1   9   7        8.98        0.00      9.10 o
   2   9   7      172.08      182.57     17.19 o
   3   9   7       10.86       13.71     13.71 o
  -4  10   7       98.61       89.60     20.66 o
  -3  10   7       66.08       91.24     22.30 o
  -2  10   7       25.81       28.64     13.09 o
  -1  10   7      274.54      270.80     16.99 o
   0  10   7       41.48       35.34      9.87 o
   1  10   7       40.99       61.53     12.38 o
   2  10   7        4.37        0.16      8.33 o
   3  10   7      154.80      213.16     34.78 o
  -4  11   7       13.66       15.75     15.75 o
  -3  11   7        6.11        4.91     13.91 o
  -2  11   7      112.70      125.20     21.89 o
  -1  11   7      107.90      122.39     14.53 o
   0  11   7       13.84       16.11     11.15 o
   1  11   7        6.54        8.56      8.68 o
   2  11   7        4.14        7.53      9.43 o
   3  11   7       14.53       14.73     20.05 o
  -3  12   7       21.65       15.55     16.16 o
  -2  12   7       83.62      108.22     22.09 o
  -1  12   7       37.10       37.64     15.34 o
   0  12   7      274.21      267.70     19.16 o
   1  12   7       35.88       33.10     10.91 o
   2  12   7       23.79       10.64     15.55 o
  -3  13   7       22.75        9.41     15.34 o
  -2  13   7        1.25        0.00     13.71 o
  -1  13   7       18.86       34.98     14.73 o
   0  13   7       96.63      138.06     23.42 o
   1  13   7        0.54        2.05     15.34 o
   2  13   7        0.63        0.00     16.98 o
  -3  14   7        7.26       22.30     18.41 o
  -2  14   7        3.12       19.43     16.57 o
  -1  14   7        0.28        0.00     14.12 o
   0  14   7        5.66       13.09     16.77 o
   1  14   7       19.26       17.80     21.07 o
  -2  15   7        3.47       21.07     17.80 o
  -1  15   7       14.82       38.66     20.46 o
   0  15   7        0.19        0.00     18.21 o
   1  15   7        4.89        1.64     19.03 o
  -1 -17   8        9.64       21.28     21.28 o
   0 -17   8        1.81       21.48     23.73 o
   1 -17   8        0.36        0.00     20.66 o
  -2 -16   8       21.45        7.84     14.55 o
  -1 -16   8        0.68        7.98     18.21 o
   0 -16   8        5.00       19.64     20.25 o
   1 -16   8       22.39       31.30     20.87 o
   2 -16   8       33.09       17.59     18.00 o
  -2 -15   8       10.70       21.07     15.40 o
  -1 -15   8       14.54        0.00     11.31 o
   0 -15   8      103.92      128.06     28.64 o
   1 -15   8        9.47        0.00     16.98 o
   2 -15   8       12.84       16.57     17.80 o
   3 -15   8        5.34        0.00     16.98 o
  -3 -14   8        5.49        1.39     13.76 o
  -2 -14   8        0.07       13.11     12.50 o
  -1 -14   8        0.02        0.00      9.92 o
   0 -14   8        0.35        0.00     15.75 o
   1 -14   8        0.00        0.00     13.71 o
   2 -14   8       80.66       66.89     22.30 o
   3 -14   8        0.89        0.00     15.75 o
  -3 -13   8        0.49       12.41     12.63 o
  -2 -13   8       50.65       51.95     12.81 o
  -1 -13   8        0.09        0.00      9.82 o
   0 -13   8        1.99        0.00     14.93 o
   1 -13   8       90.27       82.24     22.91 o
   2 -13   8       18.41       16.16     14.73 o
   3 -13   8        1.73        0.82     16.57 o
  -4 -12   8       10.69       27.41     20.46 o
  -3 -12   8       16.01       29.91     13.16 o
  -2 -12   8        0.06        0.00      9.49 o
  -1 -12   8       36.08       27.95     18.82 o
   0 -12   8        0.00        0.00     13.30 o
   1 -12   8      509.83      500.79     37.64 o
   2 -12   8        5.66        7.57     14.32 o
   3 -12   8        7.57        0.00     15.55 o
   4 -12   8       51.06       59.12     23.53 o
  -4 -11   8        2.82       30.89     20.87 o
  -3 -11   8        4.40        0.00     10.05 o
  -2 -11   8       22.49        0.00      8.36 o
  -1 -11   8        1.42        0.00      7.00 o
   0 -11   8        3.46        0.00      6.82 o
   1 -11   8       14.76       15.75     13.71 o
   2 -11   8       11.72       17.39     15.34 o
   3 -11   8        5.49       10.55     10.12 o
   4 -11   8       12.76        6.28     10.40 o
  -4 -10   8        7.67       24.34     18.41 o
  -3 -10   8        2.98        0.00      9.18 o
  -2 -10   8       18.91       18.45     11.05 o
  -1 -10   8        4.94        0.00      9.41 o
   0 -10   8      105.92      142.60     15.14 o
   1 -10   8      386.72      365.16     29.25 o
   2 -10   8       74.24       82.85     21.28 o
   3 -10   8       23.23       20.25     14.93 o
   4 -10   8       36.64       32.45     12.48 o
  -4  -9   8       26.66       35.60     18.41 o
  -3  -9   8       14.26       11.35      9.72 o
  -2  -9   8       55.17       59.65     11.06 o
  -1  -9   8        3.00        9.52      7.25 o
   0  -9   8        7.14        4.68      8.90 o
   1  -9   8       55.07       65.05     16.77 o
   2  -9   8        1.65        4.71     13.71 o
   3  -9   8       38.08       42.55     17.39 o
   4  -9   8       44.72       40.51     20.25 o
  -4  -8   8        0.77        0.00     15.96 o
  -3  -8   8       10.79       12.61      8.85 o
  -2  -8   8        3.60        7.49      7.47 o
  -1  -8   8      302.78      340.81     18.07 o
   0  -8   8       82.59       91.13     12.73 o
   1  -8   8        9.30       25.37     13.09 o
   2  -8   8      194.04      172.04     23.93 o
   3  -8   8        3.42        5.32     13.71 o
   4  -8   8        0.66        0.00     14.73 o
  -5  -7   8        5.61       10.64     19.84 o
  -4  -7   8       48.11       49.71     18.62 o
  -3  -7   8       10.99       32.93     10.62 o
  -2  -7   8      112.77      102.45     20.56 o
  -1  -7   8      412.87      411.53     18.15 o
   0  -7   8        0.08        1.54      5.07 o
   1  -7   8       43.28       46.44     14.52 o
   2  -7   8       34.98       32.32     14.93 o
   3  -7   8      611.15      605.94     39.48 o
  -5  -6   8        5.58        6.96     18.00 o
  -4  -6   8      142.26      157.93     25.98 o
  -3  -6   8       93.20      109.85     19.84 o
  -2  -6   8      459.47      457.00     24.55 o
  -1  -6   8       73.19       64.06     10.84 o
   0  -6   8      337.68      334.27     23.12 o
   1  -6   8       27.34       12.27     10.43 o
   2  -6   8      285.93      246.51     24.75 o
   3  -6   8     1061.27      989.51     47.67 o
   4  -6   8        1.48        1.43     13.91 o
   5  -6   8        0.23        0.00     20.05 o
  -5  -5   8        0.48       20.66     19.43 o
  -4  -5   8        6.46        0.00     12.89 o
  -3  -5   8      603.98      582.82     34.57 o
  -2  -5   8      290.38      262.61      9.73 o
  -1  -5   8       42.60       44.18      5.09 o
   0  -5   8       85.79      116.04     15.71 o
   1  -5   8        2.40        0.00      8.39 o
   2  -5   8      116.34      161.61     19.84 o
   3  -5   8      489.09      414.05     32.32 o
   4  -5   8       40.56       25.16     17.18 o
   5  -5   8        0.06       11.66     19.43 o
  -5  -4   8        0.08        0.00     16.16 o
  -4  -4   8      322.12      378.87     31.09 o
  -3  -4   8        0.90        0.00      5.76 o
  -2  -4   8      149.16      151.79      7.97 o
  -1  -4   8       27.61       39.60      4.97 o
   0  -4   8       64.55       83.10      6.65 o
   1  -4   8      161.59      180.84     17.59 o
   2  -4   8       51.34       70.17     16.37 o
   3  -4   8       29.60       16.98     14.12 o
   4  -4   8       24.67       40.51     21.28 o
   5  -4   8        4.39        4.91     19.23 o
  -5  -3   8        3.97        0.00     15.55 o
  -4  -3   8       12.01       10.42      7.41 o
  -3  -3   8      164.06      172.67     12.43 o
  -2  -3   8      153.40      141.80      7.65 o
  -1  -3   8      486.31      449.35     12.00 o
   0  -3   8      141.68      128.16      7.27 o
   1  -3   8     1584.56     1501.94     28.86 o
   2  -3   8      207.40      221.96     21.48 o
   3  -3   8        8.68        9.41     14.93 o
   4  -3   8        0.80        0.00     14.93 o
   5  -3   8       91.65      101.26     30.48 o
  -5  -2   8        1.53        1.43     12.68 o
  -4  -2   8        5.97        2.66      9.00 o
  -3  -2   8       98.64      114.11     12.19 o
  -2  -2   8       46.72       60.59      5.94 o
  -1  -2   8       74.49      102.23      6.40 o
   0  -2   8      546.06      541.81     12.78 o
   1  -2   8      198.81      195.82     12.03 o
   2  -2   8       27.56       39.69     13.50 o
   3  -2   8      401.13      440.65     31.71 o
   4  -2   8        4.05       14.73     16.77 o
   5  -2   8       65.12       57.08     24.96 o
  -5  -1   8       28.81       15.96     13.30 o
  -4  -1   8      130.75      125.81     17.80 o
  -3  -1   8      432.18      471.13     26.19 o
  -2  -1   8     1133.73     1154.13     26.83 o
  -1  -1   8      607.99      634.40     13.29 o
   0  -1   8      156.21      160.76      7.68 o
   1  -1   8        0.05        1.25      3.98 o
   2  -1   8      487.79      548.25     30.89 o
   3  -1   8       23.68        0.00     10.43 o
   4  -1   8        2.01        0.00     16.16 o
   5  -1   8       21.69        2.25     19.23 o
  -5   0   8       23.83        4.91     12.68 o
  -4   0   8       13.12        2.25      8.18 o
  -3   0   8      180.33      173.48     16.98 o
  -2   0   8       88.25       97.58     12.07 o
  -1   0   8      367.00      430.53     12.08 o
   0   0   8      145.39      160.99      7.57 o
   1   0   8      254.78      232.09     14.52 o
   2   0   8      149.76      175.93     19.84 o
   3   0   8        1.47        0.00      9.61 o
   4   0   8       24.48       26.59     19.64 o
   5   0   8        1.05        2.25     20.05 o
  -5   1   8      311.14      289.88     28.03 o
  -4   1   8        3.31        8.18     10.02 o
  -3   1   8      121.53      133.38     16.16 o
  -2   1   8       50.43       63.01     12.48 o
  -1   1   8       10.80       13.54      3.57 o
   0   1   8       53.36       52.05      5.19 o
   1   1   8      370.86      363.97     15.90 o
   2   1   8      178.38      186.76     11.42 o
   3   1   8       12.54        5.52     12.27 o
   4   1   8        5.00        0.00     16.77 o
   5   1   8        4.04       20.46     21.68 o
  -5   2   8       42.63       62.39     16.57 o
  -4   2   8       54.41       44.19     13.71 o
  -3   2   8       12.30        1.43      6.96 o
  -2   2   8        1.26        0.20      6.75 o
  -1   2   8       85.10      108.44      7.23 o
   0   2   8      123.66      114.80      5.60 o
   1   2   8      209.56      198.10      9.55 o
   2   2   8       32.69       40.10      8.87 o
   3   2   8        9.94        8.22      8.15 o
   4   2   8        1.01       13.71     15.75 o
  -5   3   8       18.65       20.46     15.55 o
  -4   3   8      984.08     1020.40     47.67 o
  -3   3   8      467.12      383.98     25.16 o
  -2   3   8        1.19        2.05      7.16 o
  -1   3   8      157.81      181.75      6.97 o
   0   3   8      420.92      451.36     10.77 o
   1   3   8      551.90      547.20     16.40 o
   2   3   8       29.67       30.06      6.63 o
   3   3   8        4.50       16.24      7.42 o
   4   3   8        9.73       20.82     11.64 o
  -5   4   8       98.18      111.90     21.07 o
  -4   4   8        0.58        0.00      9.82 o
  -3   4   8      227.76      236.08     23.32 o
  -2   4   8      169.66      172.66     18.21 o
  -1   4   8     1344.49     1306.39     42.55 o
   0   4   8      292.07      267.11      9.12 o
   1   4   8     1353.22     1282.25     43.57 o
   2   4   8        0.43        0.00      5.18 o
   3   4   8       15.15       18.58      9.49 o
   4   4   8       69.76       91.51     17.23 o
  -5   5   8       48.95       53.80     16.16 o
  -4   5   8        0.11        1.02     10.23 o
  -3   5   8      843.99      851.63     40.30 o
  -2   5   8        8.51        3.48      7.36 o
  -1   5   8      216.96      296.43     14.20 o
   0   5   8       87.85      124.92     11.42 o
   1   5   8       57.40       68.69     10.13 o
   2   5   8        5.37       12.08      7.57 o
   3   5   8        3.18        0.00      8.85 o
   4   5   8      148.59      187.63     21.69 o
  -5   6   8        0.05        0.00     11.66 o
  -4   6   8       62.09       51.96     14.52 o
  -3   6   8      960.76      858.58     42.35 o
  -2   6   8       58.17       72.83     14.93 o
  -1   6   8       18.88       19.45      6.04 o
   0   6   8        0.71        0.00      5.11 o
   1   6   8      115.10      132.93     17.90 o
   2   6   8        3.14        1.26      7.07 o
   3   6   8       20.86       15.61     10.74 o
   4   6   8      104.89      123.82     18.47 o
  -5   7   8        0.55        0.00     12.68 o
  -4   7   8        1.46        9.21     11.05 o
  -3   7   8       42.43       37.64     12.07 o
  -2   7   8      565.12      592.85     34.16 o
  -1   7   8       18.08       31.15      7.81 o
   0   7   8        0.09        0.00      5.06 o
   1   7   8        0.47        5.19      6.35 o
   2   7   8      312.21      307.41     19.00 o
   3   7   8      115.16      100.44     22.91 o
   4   7   8        6.69        0.00     12.20 o
  -4   8   8       14.23        8.59     13.71 o
  -3   8   8      444.77      477.47     36.82 o
  -2   8   8       79.79       98.81     19.23 o
  -1   8   8      147.31      120.26     20.25 o
   0   8   8        9.41        7.89      6.14 o
   1   8   8       21.04        7.67      6.55 o
   2   8   8       46.92       51.24     12.19 o
   3   8   8        9.06       12.89     15.55 o
   4   8   8        0.05        0.00     12.48 o
  -4   9   8        0.50       15.96     13.50 o
  -3   9   8        1.16       14.93     12.48 o
  -2   9   8      188.03      181.45     21.68 o
  -1   9   8       71.41       71.03     11.14 o
   0   9   8       35.39       24.46      8.77 o
   1   9   8      144.57      122.45     13.98 o
   2   9   8       34.82       40.58     13.50 o
   3   9   8        0.00        5.62     11.35 o
  -4  10   8        0.23        0.00     11.66 o
  -3  10   8       20.78       24.96     12.27 o
  -2  10   8        4.16        0.00     13.09 o
  -1  10   8      466.48      477.06     33.75 o
   0  10   8      243.42      218.26     15.96 o
   1  10   8       26.70        7.43      8.85 o
   2  10   8       65.29       59.78     12.64 o
   3  10   8       68.22       66.45     20.15 o
  -4  11   8        8.84        1.43     14.32 o
  -3  11   8       13.24       30.89     15.14 o
  -2  11   8       23.48       48.28     15.96 o
  -1  11   8      108.34      106.38     20.66 o
   0  11   8       22.32       16.09      9.52 o
   1  11   8        9.22        7.23      9.06 o
   2  11   8       12.76       27.02     10.63 o
   3  11   8      214.23      182.48     32.32 o
  -3  12   8        5.27        7.77     13.30 o
  -2  12   8       24.10       58.30     17.59 o
  -1  12   8       58.15       45.62     14.93 o
   0  12   8       21.18       25.53     11.38 o
   1  12   8       22.01       14.00      9.81 o
   2  12   8        0.98        0.00     16.37 o
  -3  13   8       68.63       71.40     19.64 o
  -2  13   8       60.02       85.31     21.28 o
  -1  13   8        1.02       10.43     13.91 o
   0  13   8       12.09       11.27     10.69 o
   1  13   8       12.83        6.12     11.85 o
   2  13   8        9.36        0.00     15.55 o
  -2  14   8        0.07        0.00     16.16 o
  -1  14   8        0.84        0.00     16.57 o
   0  14   8       12.31        6.31     10.83 o
   1  14   8       91.56       53.39     23.32 o
  -1  15   8       15.80       15.34     18.21 o
  -1 -17   9        1.58        9.82     23.53 o
   0 -17   9        0.33        0.00     20.46 o
   1 -17   9        0.21        0.00     20.25 o
  -2 -16   9        2.56       10.57     14.30 o
  -1 -16   9       33.39       40.91     24.14 o
   0 -16   9        0.01        7.98     18.21 o
   1 -16   9        0.43        0.00     18.21 o
   2 -16   9       23.61       12.27     18.21 o
  -2 -15   9       11.22       21.36     15.88 o
  -1 -15   9       21.41        7.28     11.62 o
   0 -15   9      120.38      143.20     30.69 o
   1 -15   9        0.01        2.86     17.80 o
   2 -15   9        2.43        0.82     19.23 o
  -3 -14   9        2.60        7.10     13.76 o
  -2 -14   9        4.32        0.73     11.35 o
  -1 -14   9       54.67       87.09     17.05 o
   0 -14   9        3.06        2.05     17.80 o
   1 -14   9        8.57       17.59     16.37 o
   2 -14   9        8.10        0.00     14.12 o
   3 -14   9        3.56       33.55     22.91 o
  -3 -13   9        0.03        0.00     12.46 o
  -2 -13   9       37.48       24.29     11.30 o
  -1 -13   9      125.44      155.49     18.00 o
   0 -13   9      176.78      231.37     33.14 o
   1 -13   9       34.34       30.28     18.41 o
   2 -13   9       22.77       27.00     17.59 o
   3 -13   9       15.62       26.19     21.07 o
  -3 -12   9        0.44        0.00     11.29 o
  -2 -12   9        0.02        8.80      9.70 o
  -1 -12   9        0.55        8.22     11.87 o
   0 -12   9       45.21       43.16     18.21 o
   1 -12   9       61.58       46.03     17.39 o
   2 -12   9       84.88       65.26     20.46 o
   3 -12   9        9.40       13.91     16.98 o
  -4 -11   9        0.03       11.46     20.87 o
  -3 -11   9       12.71        5.70     12.08 o
  -2 -11   9        0.05       10.01      9.49 o
  -1 -11   9        0.13        0.00      7.83 o
   0 -11   9       18.85       26.19      9.41 o
   1 -11   9      458.14      479.51     35.39 o
   2 -11   9        0.98        0.00     13.30 o
   3 -11   9       77.03       46.85     20.05 o
   4 -11   9       32.98       32.71     12.46 o
  -4 -10   9       14.79       19.43     20.25 o
  -3 -10   9       75.34       91.32     18.82 o
  -2 -10   9       20.28       21.82      9.53 o
  -1 -10   9        0.02        0.00      7.52 o
   0 -10   9       73.89       79.90     12.42 o
   1 -10   9      151.29      189.23     27.00 o
   2 -10   9      275.51      337.95     32.94 o
   3 -10   9       14.45       14.73     18.21 o
   4 -10   9       62.61       58.30     22.50 o
  -4  -9   9        0.11       14.32     16.37 o
  -3  -9   9       52.03       75.41     14.10 o
  -2  -9   9        0.61        2.00      8.03 o
  -1  -9   9       31.88       39.94     10.10 o
   0  -9   9       30.41       20.07      7.27 o
   1  -9   9      123.67       95.94     19.23 o
   2  -9   9        4.61        0.00     12.07 o
   3  -9   9        6.78       22.71     15.14 o
   4  -9   9       75.25       53.39     19.64 o
  -4  -8   9        0.05        0.00     14.93 o
  -3  -8   9       59.45       52.57     16.57 o
  -2  -8   9       13.60       15.88     10.54 o
  -1  -8   9      163.97      178.86     15.22 o
   0  -8   9      123.01      151.76     15.79 o
   1  -8   9       76.30       79.78     19.03 o
   2  -8   9      452.77      381.12     30.48 o
   3  -8   9       78.37       77.74     21.28 o
   4  -8   9       66.00       41.73     22.30 o
  -5  -7   9        0.18        3.27     18.21 o
  -4  -7   9       13.46       24.96     15.96 o
  -3  -7   9       13.16        1.43     11.05 o
  -2  -7   9        0.19        3.27      7.13 o
  -1  -7   9        5.72        7.88      6.29 o
   0  -7   9      167.95      184.12     13.81 o
   1  -7   9      166.34      176.95     20.25 o
   2  -7   9        0.61        0.00     12.27 o
   3  -7   9        6.51       13.30     14.52 o
   4  -7   9        9.41        5.73     18.00 o
  -5  -6   9        0.62        5.52     17.39 o
  -4  -6   9        8.35        9.00     15.34 o
  -3  -6   9       36.49       36.21     13.71 o
  -2  -6   9      464.11      452.57     19.45 o
  -1  -6   9       33.61       48.71      5.69 o
   0  -6   9      401.83      433.28     18.30 o
   1  -6   9        1.95       11.25     11.25 o
   2  -6   9        3.03        8.18     12.48 o
   3  -6   9       43.01       55.23     19.23 o
   4  -6   9        3.11        0.00     14.73 o
  -5  -5   9        1.90        0.00     16.77 o
  -4  -5   9       70.61       71.19     20.46 o
  -3  -5   9      414.71      341.22     28.03 o
  -2  -5   9       15.72       15.78      4.17 o
  -1  -5   9      116.94      118.08      7.84 o
   0  -5   9       22.80       20.56      4.48 o
   1  -5   9       17.19       15.55     11.87 o
   2  -5   9        3.82        0.00     10.02 o
   3  -5   9       32.85       72.01     20.25 o
   4  -5   9       74.16       67.71     20.87 o
  -5  -4   9       12.70       24.75     20.25 o
  -4  -4   9      114.52      145.04     25.98 o
  -3  -4   9     1216.59     1214.64     30.22 o
  -2  -4   9       28.50       40.58      5.33 o
  -1  -4   9      569.59      561.10     14.12 o
   0  -4   9      274.35      271.53     10.61 o
   1  -4   9      293.53      310.33     22.09 o
   2  -4   9      117.98      109.04     19.64 o
   3  -4   9       60.25       59.73     19.84 o
   4  -4   9       91.28      116.81     27.21 o
  -5  -3   9        0.59       11.05     17.39 o
  -4  -3   9      144.74      151.99     14.55 o
  -3  -3   9        2.28        3.53      9.41 o
  -2  -3   9      149.72      150.15     11.66 o
  -1  -3   9        1.66        1.88      3.05 o
   0  -3   9     1254.80     1259.28     21.13 o
   1  -3   9       54.87       61.61      8.87 o
   2  -3   9      107.00      115.58     20.25 o
   3  -3   9       34.17       43.78     17.59 o
   4  -3   9        2.94        8.39     19.43 o
  -5  -2   9       12.40        6.96     18.62 o
  -4  -2   9       18.57       16.77      8.06 o
  -3  -2   9      351.36      330.70     30.89 o
  -2  -2   9      149.78      149.02     10.37 o
  -1  -2   9       34.64       51.14      6.56 o
   0  -2   9      169.00      157.76      8.08 o
   1  -2   9       71.37       70.44      9.18 o
   2  -2   9        0.37        0.00     10.02 o
   3  -2   9       38.44       55.23     18.82 o
   4  -2   9        4.84        8.80     17.80 o
  -5  -1   9        2.94        0.00     13.91 o
  -4  -1   9       31.44       27.41      9.61 o
  -3  -1   9       98.88      115.17     16.37 o
  -2  -1   9      616.04      613.38     19.82 o
  -1  -1   9     1059.81     1035.01     20.17 o
   0  -1   9        0.05        0.00      2.97 o
   1  -1   9       74.38       84.09      9.91 o
   2  -1   9        4.61       13.50     11.05 o
   3  -1   9        0.79        7.36     14.73 o
   4  -1   9        0.04        0.00     16.37 o
  -5   0   9      144.32      169.79     26.19 o
  -4   0   9       12.22       14.73     11.25 o
  -3   0   9      136.15      135.43     18.62 o
  -2   0   9        6.83        2.63      4.42 o
  -1   0   9      208.94      221.14      8.67 o
   0   0   9      245.82      222.32      9.21 o
   1   0   9        1.41        1.53      5.39 o
   2   0   9       18.24       18.62      6.94 o
   3   0   9        4.15       12.89     13.71 o
   4   0   9        2.54        1.84     15.96 o
  -5   1   9       12.63       21.28     14.12 o
  -4   1   9        2.95        0.00      8.39 o
  -3   1   9        7.45       11.87      9.00 o
  -2   1   9        1.96        0.00      6.14 o
  -1   1   9      178.95      215.53      8.71 o
   0   1   9       77.22       88.45      7.05 o
   1   1   9       28.84       40.96      7.94 o
   2   1   9      491.30      489.10     21.18 o
   3   1   9       12.30       12.89     14.12 o
   4   1   9       24.74       23.12     16.98 o
  -5   2   9       63.66       53.39     18.21 o
  -4   2   9       39.92       27.41     12.27 o
  -3   2   9       11.37       18.21      9.21 o
  -2   2   9      296.16      313.61     22.09 o
  -1   2   9       10.68       10.00      3.72 o
   0   2   9      480.28      465.57     12.37 o
   1   2   9        1.65        0.00      4.21 o
   2   2   9        1.28        0.00      4.89 o
   3   2   9      248.30      271.34     19.22 o
   4   2   9       79.58       96.56     27.62 o
  -5   3   9       62.04       92.67     20.87 o
  -4   3   9      657.98      577.91     36.21 o
  -3   3   9       29.63       32.53     11.25 o
  -2   3   9      422.77      458.24     26.80 o
  -1   3   9       28.72       47.67     11.66 o
   0   3   9      731.64      820.21     13.89 o
   1   3   9        0.52        5.04      4.52 o
   2   3   9       85.70       76.65      9.82 o
   3   3   9       63.84       87.91     20.56 o
   4   3   9       89.35       96.15     26.19 o
  -5   4   9        0.00        0.00     12.68 o
  -4   4   9       67.39       29.46     12.89 o
  -3   4   9       38.69       32.12     11.25 o
  -2   4   9        5.34        6.96      6.55 o
  -1   4   9       63.47       88.99     14.93 o
   0   4   9      118.71      109.33     10.19 o
   1   4   9       74.39       86.26      8.73 o
   2   4   9       37.29       40.90      7.67 o
   3   4   9        6.15        6.32      8.65 o
   4   4   9      111.80      150.07     20.30 o
  -5   5   9       13.21        5.32     12.68 o
  -4   5   9        0.33        1.02     10.23 o
  -3   5   9        7.12        5.32      9.41 o
  -2   5   9       31.95       27.82     10.64 o
  -1   5   9      190.71      204.24     11.87 o
   0   5   9       67.15       57.33      8.46 o
   1   5   9      233.23      231.72     14.95 o
   2   5   9       65.61       74.11      9.35 o
   3   5   9        2.73        0.00      9.34 o
   4   5   9        0.00        0.00     11.71 o
  -5   6   9        9.93        1.02     13.30 o
  -4   6   9       75.07       70.58     19.03 o
  -3   6   9        3.87        0.00     10.84 o
  -2   6   9        1.19        6.55      7.77 o
  -1   6   9        6.40        7.05      5.11 o
   0   6   9      111.93       92.42     10.56 o
   1   6   9       58.13       50.67     10.02 o
   2   6   9        1.17        0.44      7.91 o
   3   6   9        0.68        0.00     10.12 o
   4   6   9       66.48       64.68     14.37 o
  -4   7   9        0.01        3.07     10.64 o
  -3   7   9        0.80        5.93     10.64 o
  -2   7   9     3272.92     3197.86     82.44 o
  -1   7   9       60.13       47.67     13.50 o
   0   7   9       12.21        5.86      6.34 o
   1   7   9        1.60        3.79      6.58 o
   2   7   9      247.97      225.72     17.94 o
   3   7   9        0.70        0.00      8.04 o
   4   7   9       20.91        9.95     13.45 o
  -4   8   9       22.91       37.64     14.52 o
  -3   8   9      130.11      127.04     21.68 o
  -2   8   9      249.41      218.69     24.14 o
  -1   8   9      253.48      246.92     24.14 o
   0   8   9       73.84       82.60     11.47 o
   1   8   9        3.41        0.00      6.50 o
   2   8   9      420.80      393.49     22.92 o
   3   8   9       15.83       17.42     12.17 o
  -4   9   9        9.52       13.09     12.48 o
  -3   9   9        2.82       17.80     12.27 o
  -2   9   9       56.49       52.17     14.73 o
  -1   9   9      334.62      342.86     28.23 o
   0   9   9       47.91       32.12      8.75 o
   1   9   9       62.33       35.25     19.03 o
   2   9   9        2.78        8.11      8.56 o
   3   9   9      137.91      122.68     21.07 o
  -4  10   9       23.32       41.12     17.18 o
  -3  10   9       16.92        4.91     11.66 o
  -2  10   9       21.48       24.14     12.27 o
  -1  10   9      142.29      161.82     23.73 o
   0  10   9       79.80       77.19     12.87 o
   1  10   9       87.20       82.91     13.22 o
   2  10   9       14.05       20.33     11.40 o
   3  10   9        1.13        5.03     16.88 o
  -3  11   9        0.27        0.00     13.09 o
  -2  11   9       92.97      102.29     22.71 o
  -1  11   9        5.02        3.68     13.09 o
   0  11   9       67.81       67.41     13.02 o
   1  11   9        0.15        0.06     17.70 o
   2  11   9        2.71        6.02     11.05 o
  -3  12   9       17.83       45.01     18.21 o
  -2  12   9        7.03        2.66     16.57 o
  -1  12   9        0.94        0.00     14.12 o
   0  12   9       93.56      122.72     17.39 o
   1  12   9        8.21       12.63      9.97 o
   2  12   9        0.23       10.41     11.84 o
  -2  13   9        2.27        1.02     15.14 o
  -1  13   9        2.06       11.25     14.52 o
   0  13   9       23.99       39.50     13.10 o
   1  13   9        8.75        0.00     10.91 o
  -2  14   9        1.62        0.00     16.16 o
  -1  14   9        7.58       34.16     20.66 o
   0  14   9       57.39       51.96     21.07 o
   0 -17  10        3.87        0.00     21.89 o
  -1 -16  10       49.32       68.33     26.80 o
   0 -16  10        0.41        8.39     20.87 o
   1 -16  10       21.70       20.66     21.89 o
  -2 -15  10       17.01        8.04     16.37 o
  -1 -15  10       59.09       45.53     14.92 o
   0 -15  10       29.95       15.14     19.64 o
   1 -15  10        0.23        0.00     18.62 o
   2 -15  10       19.23        7.16     19.23 o
  -3 -14  10        0.03        0.00     13.95 o
  -2 -14  10       22.54       26.65     13.59 o
  -1 -14  10       32.94       39.69     13.57 o
   0 -14  10       86.61       96.97     24.55 o
   1 -14  10       17.31       18.21     22.30 o
   2 -14  10       14.91       16.57     18.41 o
   3 -14  10        4.81        0.00     15.96 o
  -3 -13  10        1.95        2.35     13.56 o
  -2 -13  10       64.46       61.40     14.93 o
  -1 -13  10       36.21       41.82     13.22 o
   0 -13  10       67.28       60.76     21.28 o
   1 -13  10       51.36       47.26     21.68 o
   2 -13  10        8.04        0.00     17.18 o
   3 -13  10        0.23        8.18     20.46 o
  -3 -12  10       64.45       61.07     16.67 o
  -2 -12  10        5.34        6.74     10.54 o
  -1 -12  10        2.52        6.47     10.16 o
   0 -12  10        1.74        9.29      9.16 o
   1 -12  10        9.29        7.36     15.34 o
   2 -12  10        6.90        0.20     15.96 o
   3 -12  10        2.94        8.59     16.77 o
  -4 -11  10      122.04      113.13     28.84 o
  -3 -11  10       14.91        7.16     16.57 o
  -2 -11  10        0.16        0.00      8.89 o
  -1 -11  10       65.49       94.44     23.63 o
   0 -11  10       35.60       24.97      9.42 o
   1 -11  10      308.01      293.76     31.09 o
   2 -11  10       33.35       52.57     21.28 o
   3 -11  10        0.70        0.00     18.62 o
  -4 -10  10       16.57        6.96     19.64 o
  -3 -10  10       99.41      119.88     24.55 o
  -2 -10  10       34.40       18.31     16.57 o
  -1 -10  10      136.05      145.34     17.29 o
   0 -10  10       14.23        5.02      6.83 o
   1 -10  10      238.04      227.48     29.25 o
   2 -10  10      261.84      229.32     28.23 o
   3 -10  10        5.82        0.00     14.93 o
   4 -10  10        4.73        1.84     19.84 o
  -4  -9  10       37.86       47.05     20.05 o
  -3  -9  10       58.39       57.89     18.82 o
  -2  -9  10      259.10      267.95     18.80 o
  -1  -9  10        1.03        0.00      7.23 o
   0  -9  10        1.48        4.90      6.66 o
   1  -9  10       98.65       68.74     18.21 o
   2  -9  10       47.48       21.89     15.96 o
   3  -9  10        3.41       23.73     17.59 o
   4  -9  10       23.40        1.02     16.77 o
  -4  -8  10        4.18        0.00     16.98 o
  -3  -8  10       31.23       29.46     14.93 o
  -2  -8  10        5.21        5.94      8.00 o
  -1  -8  10      107.51      120.87     13.52 o
   0  -8  10       60.34       72.31     12.56 o
   1  -8  10        0.00        0.00     10.43 o
   2  -8  10       17.05        3.89     12.48 o
   3  -8  10       17.61       16.37     16.77 o
   4  -8  10      137.03      155.68     33.96 o
  -4  -7  10       57.01       60.14     21.07 o
  -3  -7  10        0.33        0.00     12.89 o
  -2  -7  10       43.54       54.26     11.21 o
  -1  -7  10      132.13      150.93     12.94 o
   0  -7  10        1.64        0.00      6.55 o
   1  -7  10        0.00        5.93     11.25 o
   2  -7  10        9.10        1.23     14.32 o
   3  -7  10      156.96      166.73     28.64 o
   4  -7  10       33.67       27.00     19.64 o
  -5  -6  10        1.19       15.34     19.43 o
  -4  -6  10        2.29       15.34     14.73 o
  -3  -6  10      232.26      206.00     23.73 o
  -2  -6  10      180.60      188.21     14.31 o
  -1  -6  10      236.37      262.77     10.84 o
   0  -6  10      639.08      658.74     18.46 o
   1  -6  10        0.15        0.00     10.43 o
   2  -6  10       37.53       44.19     15.55 o
   3  -6  10        0.00       13.09     14.12 o
   4  -6  10       36.86        7.98     16.57 o
  -5  -5  10        3.55       16.57     19.64 o
  -4  -5  10      118.82      155.06     26.59 o
  -3  -5  10       32.57       19.64     12.27 o
  -2  -5  10       97.98       96.57      8.27 o
  -1  -5  10      145.46      135.47      8.47 o
   0  -5  10        0.23        0.19      3.93 o
   1  -5  10      238.25      225.23     21.07 o
   2  -5  10       99.07       86.53     18.82 o
   3  -5  10        1.01        0.00     13.09 o
   4  -5  10       53.07       81.01     25.57 o
  -5  -4  10        7.87       27.41     22.30 o
  -4  -4  10       23.89       29.46     15.75 o
  -3  -4  10        0.04        2.80      6.34 o
  -2  -4  10       14.81        7.70      4.77 o
  -1  -4  10        0.58        0.00      3.80 o
   0  -4  10       99.78      106.03      8.41 o
   1  -4  10       12.94       15.75     10.23 o
   2  -4  10       16.38        6.75     12.07 o
   3  -4  10       28.77       18.00     16.37 o
   4  -4  10       30.19       57.69     22.30 o
  -5  -3  10        0.01       10.23     16.98 o
  -4  -3  10        4.98        0.00     11.66 o
  -3  -3  10      198.28      213.17     20.56 o
  -2  -3  10       49.65       57.39      8.26 o
  -1  -3  10        1.38        0.43      3.77 o
   0  -3  10       49.18       37.53      7.55 o
   1  -3  10       74.11       90.75     10.82 o
   2  -3  10        0.11        0.00     10.84 o
   3  -3  10        1.55        8.80     15.14 o
   4  -3  10        3.55        0.00     15.75 o
  -5  -2  10        7.23        7.57     17.39 o
  -4  -2  10        5.56       16.29      7.81 o
  -3  -2  10        7.63        3.34      5.51 o
  -2  -2  10      122.01      124.98     10.84 o
  -1  -2  10       29.83       27.15      5.00 o
   0  -2  10      526.90      511.95     14.44 o
   1  -2  10       30.20       34.61      8.11 o
   2  -2  10        1.43        1.84     10.84 o
   3  -2  10       40.81       42.76     18.21 o
   4  -2  10        5.19        5.73     19.84 o
  -5  -1  10        8.02        0.20     13.91 o
  -4  -1  10       39.76       50.32     13.30 o
  -3  -1  10       12.10       11.01      6.40 o
  -2  -1  10       56.02       58.89     11.35 o
  -1  -1  10      259.88      291.15     10.67 o
   0  -1  10      121.83      112.35      7.90 o
   1  -1  10       75.50       81.89     18.51 o
   2  -1  10      212.26      231.57     23.53 o
   3  -1  10        0.02        3.68     13.09 o
   4  -1  10        1.62        8.39     18.41 o
  -5   0  10      311.80      304.81     29.46 o
  -4   0  10       11.60       12.89      9.21 o
  -3   0  10       92.21       80.19     14.32 o
  -2   0  10        7.39        5.95      4.77 o
  -1   0  10      179.35      200.72      8.87 o
   0   0  10      341.31      348.66     13.71 o
   1   0  10       22.61       32.02      8.69 o
   2   0  10      138.44      133.24     14.66 o
   3   0  10        0.33        7.57     14.93 o
   4   0  10        0.07        0.00     19.03 o
  -5   1  10        0.08        0.00     13.30 o
  -4   1  10       39.33       58.10     14.32 o
  -3   1  10       61.11       75.90     14.12 o
  -2   1  10      272.29      279.55     14.88 o
  -1   1  10      121.18      121.82     10.74 o
   0   1  10       88.81       75.44      7.20 o
   1   1  10        1.26        5.95      6.22 o
   2   1  10       64.20       83.03     33.04 o
   3   1  10        8.59        2.25     12.68 o
   4   1  10       19.87       32.32     22.50 o
  -5   2  10       35.01       28.44     15.75 o
  -4   2  10       43.67       51.35     14.52 o
  -3   2  10      136.34      163.45     21.28 o
  -2   2  10      226.05      222.78     19.43 o
  -1   2  10      101.26      104.92     10.45 o
   0   2  10      243.88      241.49     10.24 o
   1   2  10        0.37        0.00      5.59 o
   2   2  10       49.50       51.13     11.04 o
   3   2  10        0.94        0.00     13.50 o
   4   2  10       13.14        1.84     19.23 o
  -5   3  10        0.16        0.00     13.09 o
  -4   3  10        9.65       29.25     14.32 o
  -3   3  10        8.67       12.68      9.61 o
  -2   3  10      138.80      164.27     18.21 o
  -1   3  10       67.99       71.58     12.17 o
   0   3  10       41.82       45.75      6.27 o
   1   3  10       25.34       32.22      6.53 o
   2   3  10       41.13       44.69      8.51 o
   3   3  10        0.87        0.00      8.99 o
   4   3  10        0.03        7.57     16.77 o
  -5   4  10        2.40        8.80     13.50 o
  -4   4  10        0.52        9.61     10.23 o
  -3   4  10       70.86       72.21     15.34 o
  -2   4  10       71.77       50.12     12.68 o
  -1   4  10        3.54        0.00      4.67 o
   0   4  10      104.34      120.42      8.56 o
   1   4  10      321.62      316.12     14.15 o
   2   4  10        9.24        1.38      6.46 o
   3   4  10        5.11        0.00      9.39 o
   4   4  10        0.82        0.00     11.61 o
  -5   5  10       15.93        1.43     15.14 o
  -4   5  10        0.08        0.00     10.43 o
  -3   5  10      183.56      197.82     23.32 o
  -2   5  10      308.90      325.06     27.21 o
  -1   5  10      355.69      307.06     24.14 o
   0   5  10       57.87       71.95      7.73 o
   1   5  10      546.57      490.74     16.98 o
   2   5  10       13.50       12.47      7.18 o
   3   5  10        0.42        4.92      9.14 o
   4   5  10       95.36       99.10     18.51 o
  -4   6  10        3.91        6.34     11.46 o
  -3   6  10      167.07      165.09     22.91 o
  -2   6  10        1.01        0.00      9.21 o
  -1   6  10      157.38      173.07     19.84 o
   0   6  10        0.65        0.00      6.43 o
   1   6  10        6.71        5.88     13.40 o
   2   6  10       61.42       77.54     10.75 o
   3   6  10        1.63        0.00     12.79 o
  -4   7  10        0.53        0.00     11.05 o
  -3   7  10       14.45       17.80     11.66 o
  -2   7  10        0.43        1.43      9.00 o
  -1   7  10       12.40       18.21     11.05 o
   0   7  10      105.01       92.84     11.64 o
   1   7  10       11.33        2.66      7.16 o
   2   7  10        0.26        8.33      9.28 o
   3   7  10       27.89       31.04     10.35 o
  -4   8  10        6.55       20.87     14.73 o
  -3   8  10       53.56       37.23     13.71 o
  -2   8  10       27.05       49.71     14.32 o
  -1   8  10       41.11       29.25     12.68 o
   0   8  10        1.23        0.00      8.07 o
   1   8  10        9.99       10.31      7.88 o
   2   8  10      140.33      134.14     17.26 o
   3   8  10        0.33        0.00      8.51 o
  -4   9  10        0.53        0.00     13.71 o
  -3   9  10       73.23       67.30     18.41 o
  -2   9  10        0.15        1.43     11.25 o
  -1   9  10      329.82      353.70     29.87 o
   0   9  10        0.19        1.90      7.80 o
   1   9  10       53.99       36.44     21.58 o
   2   9  10        1.04        0.00      9.97 o
   3   9  10       65.49       72.08     15.63 o
  -3  10  10       42.60       40.30     15.14 o
  -2  10  10        4.35        0.00     11.66 o
  -1  10  10      175.27      200.07     24.14 o
   0  10  10        3.60        0.00      8.16 o
   1  10  10       35.79       29.29     10.43 o
   2  10  10        4.54        4.85     10.47 o
  -3  11  10        0.04        0.61     14.93 o
  -2  11  10       31.70       35.19     16.77 o
  -1  11  10       71.24       89.81     21.89 o
   0  11  10      552.83      480.76     26.29 o
   1  11  10       16.60       25.64     11.64 o
   2  11  10        0.92        3.48     10.99 o
  -3  12  10       86.28       92.67     23.32 o
  -2  12  10        1.56       22.50     17.39 o
  -1  12  10      115.15       98.19     22.50 o
   0  12  10      218.82      244.87     32.32 o
   1  12  10        0.30        1.68     10.84 o
  -2  13  10        5.69        0.00     16.77 o
  -1  13  10        1.12       14.93     18.21 o
   0  13  10       29.05       36.00     18.82 o
   1  13  10       12.99       22.60     12.50 o
  -1  14  10        0.05       15.34     17.59 o
   0  14  10        7.07       18.00     18.21 o
  -1 -16  11       26.87       19.43     14.94 o
   0 -16  11       10.10        5.32     20.46 o
   1 -16  11       19.73       47.05     24.75 o
  -2 -15  11        6.56        4.15     15.24 o
  -1 -15  11       15.17       20.97     12.98 o
   0 -15  11       12.51       14.93     22.91 o
   1 -15  11       12.86        2.45     19.43 o
   2 -15  11        3.92        0.00     18.21 o
  -2 -14  11        9.10        5.93     13.16 o
  -1 -14  11      146.14      151.24     19.42 o
   0 -14  11      240.98      303.99     35.39 o
   1 -14  11       13.49        0.00     17.39 o
   2 -14  11        8.96        0.82     19.43 o
  -3 -13  11       23.82        0.00     16.98 o
  -2 -13  11        4.98        0.00     12.15 o
  -1 -13  11       53.88       67.00     14.83 o
   0 -13  11       31.78       34.78     19.23 o
   1 -13  11      138.04      158.95     29.25 o
   2 -13  11       48.56       56.26     22.09 o
   3 -13  11       20.63       21.68     20.25 o
  -3 -12  11       54.41       50.73     20.25 o
  -2 -12  11        0.15        1.94     10.41 o
  -1 -12  11       24.55       28.25     11.98 o
   0 -12  11        0.18        0.00      9.35 o
   1 -12  11        1.58        0.00     16.16 o
   2 -12  11        7.91        9.41     18.21 o
   3 -12  11       11.25        1.02     18.21 o
  -3 -11  11        1.34        0.00     15.96 o
  -2 -11  11       50.40       40.29     13.60 o
  -1 -11  11      121.88       89.14     16.77 o
   0 -11  11       28.96       12.59      8.88 o
   1 -11  11      142.53      129.90     25.37 o
   2 -11  11        1.18        0.00     14.93 o
   3 -11  11        2.86        0.00     16.57 o
  -4 -10  11       30.08       46.44     25.78 o
  -3 -10  11       26.00       25.78     17.80 o
  -2 -10  11       31.25       39.21     12.43 o
  -1 -10  11      150.94      187.22     27.72 o
   0 -10  11       27.51       22.43     17.70 o
   1 -10  11       25.24       66.49     20.66 o
   2 -10  11       14.80       19.84     16.57 o
   3 -10  11        1.93        0.00     14.93 o
  -4  -9  11       14.19        4.50     18.21 o
  -3  -9  11      102.17      135.84     26.80 o
  -2  -9  11       52.10       56.53     13.51 o
  -1  -9  11      142.59      188.92     15.92 o
   0  -9  11       19.88       10.82      7.75 o
   1  -9  11        2.98        2.25     12.68 o
   2  -9  11       63.17       42.55     18.41 o
   3  -9  11        1.71        0.00     16.57 o
   4  -9  11        0.26        1.64     17.39 o
  -4  -8  11        0.10        8.39     17.18 o
  -3  -8  11       26.71       21.48     14.73 o
  -2  -8  11       20.03       10.91      9.76 o
  -1  -8  11      250.77      250.49     28.33 o
   0  -8  11       72.68       79.39     12.86 o
   1  -8  11       76.75       82.03     19.23 o
   2  -8  11       22.56       22.91     14.52 o
   3  -8  11       16.69       14.52     19.03 o
   4  -8  11       36.73        0.00     22.50 o
  -4  -7  11      105.87      147.90     27.62 o
  -3  -7  11        3.61        4.30     12.89 o
  -2  -7  11     1663.13     1551.88     51.35 o
  -1  -7  11       99.69      111.95     13.66 o
   0  -7  11      141.60      151.94     15.33 o
   1  -7  11       10.46        2.86     12.27 o
   2  -7  11       30.00       16.98     14.73 o
   3  -7  11       14.32        0.20     16.16 o
   4  -7  11       20.52        8.39     20.87 o
  -4  -6  11       20.73       15.14     15.96 o
  -3  -6  11      281.51      266.35     27.21 o
  -2  -6  11       37.97       62.19     16.57 o
  -1  -6  11      200.95      194.35     14.74 o
   0  -6  11      101.74      113.31      9.74 o
   1  -6  11        1.43        0.00     10.23 o
   2  -6  11       86.10       98.60     22.09 o
   3  -6  11       34.36       27.00     16.57 o
   4  -6  11       42.37       50.12     24.14 o
  -5  -5  11        7.42       18.82     21.68 o
  -4  -5  11        6.98        0.00     14.12 o
  -3  -5  11        6.69        0.00      9.61 o
  -2  -5  11       32.79       33.96     11.46 o
  -1  -5  11        0.12        0.00      3.92 o
   0  -5  11        0.00        0.00      4.23 o
   1  -5  11       64.24       68.94     15.75 o
   2  -5  11       34.72       41.32     16.77 o
   3  -5  11        9.24        4.09     15.55 o
   4  -5  11        1.02        6.55     18.82 o
  -5  -4  11        0.83        0.00     18.62 o
  -4  -4  11        0.00        0.82     14.12 o
  -3  -4  11      191.77      162.84     23.53 o
  -2  -4  11       55.00       64.10      9.26 o
  -1  -4  11       26.26       25.83      5.68 o
   0  -4  11       52.14       53.09      7.08 o
   1  -4  11      203.00      183.38     13.60 o
   2  -4  11        4.18        0.00     11.87 o
   3  -4  11        0.06        2.25     14.32 o
   4  -4  11        9.26        3.68     17.39 o
  -5  -3  11        0.94        0.00     17.39 o
  -4  -3  11       15.88       11.87     15.34 o
  -3  -3  11       31.26       27.45      7.43 o
  -2  -3  11      286.32      261.37     14.47 o
  -1  -3  11      174.38      153.51      9.43 o
   0  -3  11       32.27       44.24      6.81 o
   1  -3  11        3.64        3.99      4.70 o
   2  -3  11       29.30       17.39     14.32 o
   3  -3  11       60.22       47.26     19.43 o
   4  -3  11        0.06        0.00     17.59 o
  -5  -2  11       23.84       33.55     20.46 o
  -4  -2  11       11.07       15.21      8.15 o
  -3  -2  11        4.53        4.81      5.98 o
  -2  -2  11      226.43      238.03     13.85 o
  -1  -2  11        1.87        0.43      4.11 o
   0  -2  11       17.05       13.43      4.72 o
   1  -2  11       41.52       47.01      7.14 o
   2  -2  11       65.82      113.13     21.89 o
   3  -2  11       98.31      127.04     25.57 o
   4  -2  11        8.95        0.00     17.80 o
  -5  -1  11        0.00        1.23     17.39 o
  -4  -1  11       10.70        7.62      8.89 o
  -3  -1  11        0.03        2.92      6.55 o
  -2  -1  11       46.25       44.68      8.04 o
  -1  -1  11       48.33       75.08      7.35 o
   0  -1  11      112.78      117.52      8.75 o
   1  -1  11       25.31       27.98      8.61 o
   2  -1  11       19.68       15.96     13.30 o
   3  -1  11      129.75      136.86     24.96 o
   4  -1  11        0.58       19.64     21.48 o
  -5   0  11       20.55       21.07     16.77 o
  -4   0  11        0.68        5.93     11.25 o
  -3   0  11        8.56        0.00      6.32 o
  -2   0  11       22.44       19.12      6.39 o
  -1   0  11      413.36      404.43     16.92 o
   0   0  11       93.44      104.53      8.63 o
   1   0  11       12.62        8.99      6.50 o
   2   0  11       62.68       75.58     12.42 o
   3   0  11       26.06       40.10     17.80 o
   4   0  11        4.08        5.52     18.62 o
  -5   1  11       25.37       32.94     18.21 o
  -4   1  11        4.81       20.25     12.48 o
  -3   1  11       24.56       27.00     10.23 o
  -2   1  11       27.72       20.20      6.59 o
  -1   1  11      103.98       98.98      9.96 o
   0   1  11        1.19        0.00      4.21 o
   1   1  11      223.31      220.58     27.00 o
   2   1  11        1.41        0.00      7.01 o
   3   1  11      178.28      206.62     31.50 o
   4   1  11        0.21        2.86     20.05 o
  -5   2  11        1.99        0.00     16.16 o
  -4   2  11      103.32       99.83     20.05 o
  -3   2  11       20.11       22.71     11.66 o
  -2   2  11       78.92       94.04     13.71 o
  -1   2  11       42.79       52.89      8.25 o
   0   2  11      198.62      186.55     12.70 o
   1   2  11      123.12      127.34     13.09 o
   2   2  11        1.81        0.00      7.94 o
   3   2  11       26.53       37.03     20.25 o
   4   2  11        3.47        0.00     20.46 o
  -5   3  11       34.29       25.98     17.59 o
  -4   3  11       47.61       48.48     14.93 o
  -3   3  11        2.08        8.18      9.61 o
  -2   3  11        6.44        3.48      7.57 o
  -1   3  11      104.81       93.59     10.18 o
   0   3  11       29.43       23.48      7.23 o
   1   3  11       67.95       63.90      8.71 o
   2   3  11       82.34      105.73     11.71 o
   3   3  11        0.25        0.00     14.73 o
   4   3  11        4.84        0.00     20.46 o
  -4   4  11       22.79        4.50     11.87 o
  -3   4  11      170.60      131.74     20.66 o
  -2   4  11      377.05      316.88     24.55 o
  -1   4  11      377.28      334.66     15.83 o
   0   4  11      294.02      276.13     12.22 o
   1   4  11       63.86       61.15      8.37 o
   2   4  11       41.06       41.91      9.41 o
   3   4  11        0.05        0.00     10.90 o
   4   4  11        9.59       36.00     22.09 o
  -4   5  11       59.02       83.06     21.28 o
  -3   5  11        0.76        0.00      9.41 o
  -2   5  11      176.42      147.90     20.87 o
  -1   5  11      929.30      876.79     41.12 o
   0   5  11      159.56      154.07     10.37 o
   1   5  11      420.80      431.24     23.22 o
   2   5  11        0.07        0.00      5.78 o
   3   5  11        0.08        0.00     10.47 o
  -4   6  11        7.90       15.55     13.09 o
  -3   6  11        9.35        6.75     10.64 o
  -2   6  11      225.84      210.30     23.12 o
  -1   6  11        7.08       17.18     11.25 o
   0   6  11        5.19        4.09      9.00 o
   1   6  11       86.44       97.99     10.95 o
   2   6  11      413.04      445.97     19.68 o
   3   6  11       19.56       33.16     12.99 o
  -4   7  11       18.61        1.64     13.50 o
  -3   7  11        0.00        0.00     10.64 o
  -2   7  11       40.33       56.46     16.77 o
  -1   7  11        1.23        0.00      9.61 o
   0   7  11      252.10      247.44     16.08 o
   1   7  11       13.79       13.74      8.35 o
   2   7  11        2.43       15.12      8.66 o
   3   7  11        8.27        9.49      9.50 o
  -4   8  11        3.89       12.07     13.71 o
  -3   8  11        0.36        0.00     11.87 o
  -2   8  11       86.21       85.92     19.23 o
  -1   8  11      383.27      376.82     32.32 o
   0   8  11        9.29        2.04      7.87 o
   1   8  11       35.02       40.38     10.97 o
   2   8  11       11.31        7.61      9.87 o
   3   8  11        1.39        3.97     10.09 o
  -4   9  11       21.58       12.27     14.73 o
  -3   9  11        0.16       20.05     13.09 o
  -2   9  11       58.11       65.87     18.62 o
  -1   9  11      193.07      207.03     29.25 o
   0   9  11        1.19        0.00      7.80 o
   1   9  11       12.12        3.99     13.09 o
   2   9  11        0.09        8.58     11.24 o
  -3  10  11       13.15       11.66     18.00 o
  -2  10  11        9.21       19.23     14.93 o
  -1  10  11       19.04       40.10     16.37 o
   0  10  11       18.90       19.84     12.89 o
   1  10  11        0.27        0.00      9.47 o
   2  10  11        6.02        9.51     11.43 o
  -3  11  11        1.49        0.00     15.34 o
  -2  11  11        2.60        0.00     13.91 o
  -1  11  11        0.57        0.00     13.09 o
   0  11  11        0.28        0.00     14.12 o
   1  11  11        0.88        0.00     10.34 o
   2  11  11        1.73       20.43     30.79 o
  -2  12  11        0.12       11.25     15.96 o
  -1  12  11       51.66       52.98     19.43 o
   0  12  11        0.01        0.00     16.16 o
   1  12  11        2.29       20.25     13.07 o
  -1  13  11        0.03       17.18     15.34 o
   0  13  11       31.20       43.98     20.46 o
  -1 -16  12       10.46       27.60     15.23 o
   0 -16  12      169.89      220.73     37.64 o
  -2 -15  12       35.14       43.99     17.16 o
  -1 -15  12       46.89       17.24     18.51 o
   0 -15  12        0.02        0.00     20.25 o
   1 -15  12        0.65        0.00     18.82 o
  -2 -14  12       11.28        6.73     14.33 o
  -1 -14  12       63.42       73.86     16.21 o
   0 -14  12      133.05      168.36     34.78 o
   1 -14  12       22.27       32.73     19.43 o
   2 -14  12       26.62       41.73     21.68 o
  -3 -13  12        4.04        0.00     19.43 o
  -2 -13  12        2.65        9.27     15.45 o
  -1 -13  12       15.53        7.20     12.56 o
   0 -13  12       14.06        9.82     17.18 o
   1 -13  12       44.22       35.60     22.50 o
   2 -13  12       33.93       39.28     22.50 o
  -3 -12  12        9.07        0.00     17.39 o
  -2 -12  12       44.18       45.29     14.24 o
  -1 -12  12        4.03       12.62     10.48 o
   0 -12  12      291.61      257.15     20.12 o
   1 -12  12      126.98      135.22     27.21 o
   2 -12  12       41.28       69.35     23.32 o
   3 -12  12        5.87       23.53     23.93 o
  -3 -11  12        0.04        9.61     18.00 o
  -2 -11  12       13.68        7.52     12.29 o
  -1 -11  12        0.03        3.26      9.50 o
   0 -11  12       86.91       78.97     13.71 o
   1 -11  12       10.49        3.07     15.34 o
   2 -11  12        7.49       14.93     18.21 o
   3 -11  12        5.60        0.00     17.39 o
  -4 -10  12       34.89       41.12     22.71 o
  -3 -10  12      290.19      319.95     34.57 o
  -2 -10  12      179.78      219.04     21.36 o
  -1 -10  12      137.04      150.99     27.82 o
   0 -10  12       53.74       34.19     10.71 o
   1 -10  12       12.65        2.05     14.12 o
   2 -10  12       30.47       28.44     17.39 o
   3 -10  12        0.14        5.11     19.84 o
  -4  -9  12        4.56        3.48     18.82 o
  -3  -9  12      302.00      298.88     32.73 o
  -2  -9  12      195.04      230.65     21.05 o
  -1  -9  12       45.97       42.97     10.12 o
   0  -9  12        5.19        6.01      7.90 o
   1  -9  12       46.95       33.35     16.98 o
   2  -9  12        9.02       22.50     15.14 o
   3  -9  12       10.59       15.75     16.77 o
  -4  -8  12       15.81       19.64     20.05 o
  -3  -8  12      209.41      257.35     33.96 o
  -2  -8  12       19.16        8.18     12.68 o
  -1  -8  12        8.61        2.98      7.31 o
   0  -8  12       27.93        4.18      8.39 o
   1  -8  12       45.17       50.32     17.80 o
   2  -8  12       20.30       10.02     14.93 o
   3  -8  12        6.52       11.05     18.62 o
   4  -8  12        9.05       19.43     22.91 o
  -4  -7  12        5.71        0.00     15.14 o
  -3  -7  12       10.41       31.09     15.14 o
  -2  -7  12      282.62      294.38     28.64 o
  -1  -7  12      163.57      159.48     15.90 o
   0  -7  12        0.46        0.33      7.12 o
   1  -7  12      143.91      129.49     22.71 o
   2  -7  12        2.28        0.00     13.09 o
   3  -7  12        0.96        2.45     16.37 o
   4  -7  12       67.05      102.08     31.71 o
  -4  -6  12       45.93       36.21     18.41 o
  -3  -6  12        0.01        5.93     12.27 o
  -2  -6  12      215.94      248.35     25.57 o
  -1  -6  12      166.00      171.89     14.25 o
   0  -6  12       41.09       61.18     11.34 o
   1  -6  12       17.87       25.78     13.50 o
   2  -6  12      155.68      209.69     29.66 o
   3  -6  12       34.52       21.28     19.03 o
   4  -6  12        3.09        0.41     18.62 o
  -4  -5  12        2.24        0.00     16.16 o
  -3  -5  12      256.90      227.07     25.16 o
  -2  -5  12       12.26       10.64     11.87 o
  -1  -5  12      309.80      305.28     12.69 o
   0  -5  12        0.46        0.00      4.75 o
   1  -5  12        3.05        0.00     10.43 o
   2  -5  12       13.64       19.84     14.93 o
   3  -5  12        8.72        9.21     19.23 o
   4  -5  12        1.38        0.00     19.23 o
  -4  -4  12       13.32        1.23     15.55 o
  -3  -4  12       31.84       22.09     11.66 o
  -2  -4  12       12.05       15.52      6.32 o
  -1  -4  12      323.44      299.17     12.83 o
   0  -4  12       13.52        7.15      5.14 o
   1  -4  12      405.99      415.46     27.00 o
   2  -4  12        7.26        1.43     11.87 o
   3  -4  12       67.02       70.37     20.66 o
   4  -4  12        1.79        0.00     18.62 o
  -5  -3  12       12.31        0.00     20.25 o
  -4  -3  12       17.23        4.71     13.91 o
  -3  -3  12       29.92       37.14      8.47 o
  -2  -3  12        1.82        0.00      5.01 o
  -1  -3  12      450.34      441.02     14.54 o
   0  -3  12      942.67      973.01     21.84 o
   1  -3  12       52.87       67.93      8.69 o
   2  -3  12       10.55        8.39     13.71 o
   3  -3  12        3.98        0.00     16.77 o
   4  -3  12       11.36        6.96     23.32 o
  -5  -2  12        3.32        0.00     15.96 o
  -4  -2  12        5.11        5.93     13.50 o
  -3  -2  12        4.01        4.22      6.49 o
  -2  -2  12      202.57      169.80     12.81 o
  -1  -2  12       17.32       17.71      6.17 o
   0  -2  12        2.92        4.05      4.60 o
   1  -2  12       10.96       23.12      6.21 o
   2  -2  12       36.31       44.60     18.21 o
   3  -2  12       10.19        5.32     19.23 o
   4  -2  12        1.10        0.00     20.25 o
  -5  -1  12       34.64       24.14     16.98 o
  -4  -1  12        1.82        0.00      8.97 o
  -3  -1  12        6.60        0.00     12.07 o
  -2  -1  12       48.98       50.56     15.96 o
  -1  -1  12        6.95        1.95      5.16 o
   0  -1  12       82.05       82.42      8.50 o
   1  -1  12        6.11        8.59      7.23 o
   2  -1  12        1.89        0.00      7.32 o
   3  -1  12        1.73        0.00     14.32 o
   4  -1  12        4.03        0.00     20.66 o
  -5   0  12       23.50       47.61     13.69 o
  -4   0  12        0.88        0.00      9.25 o
  -3   0  12       20.54        8.33     10.43 o
  -2   0  12      271.96      253.80     15.84 o
  -1   0  12        0.04        0.00      4.86 o
   0   0  12      235.57      222.76     11.22 o
   1   0  12      108.42      129.34     24.24 o
   2   0  12       27.60       35.64     10.85 o
   3   0  12       61.67       41.32     20.05 o
   4   0  12        2.37        0.00     16.77 o
  -5   1  12       20.62        2.45     15.14 o
  -4   1  12        2.56        0.00     13.09 o
  -3   1  12       53.26       58.52     10.40 o
  -2   1  12       80.81      105.44     12.71 o
  -1   1  12        2.48        0.31      5.35 o
   0   1  12      332.08      335.38     16.63 o
   1   1  12       68.93       80.08     11.78 o
   2   1  12       10.56        9.07      8.68 o
   3   1  12        0.00        0.00     15.14 o
   4   1  12       19.01        8.59     22.71 o
  -4   2  12        4.03        0.00     12.89 o
  -3   2  12        9.23       16.98     10.43 o
  -2   2  12       13.88       24.94      8.03 o
  -1   2  12        9.39       21.83      7.23 o
   0   2  12      585.19      523.23     20.43 o
   1   2  12       35.24       42.02      9.68 o
   2   2  12       75.23      100.43     14.78 o
   3   2  12        1.18        0.00     12.89 o
   4   2  12        0.01        0.00     20.46 o
  -4   3  12       17.53       38.05     15.34 o
  -3   3  12       10.45       22.71     11.46 o
  -2   3  12        3.33        4.62      6.41 o
  -1   3  12      237.39      219.35     13.94 o
   0   3  12       17.83       10.61      7.01 o
   1   3  12      660.89      639.20     25.11 o
   2   3  12        0.04        0.00      8.23 o
   3   3  12        2.71       26.80     18.21 o
  -4   4  12        4.90        0.00     14.12 o
  -3   4  12       25.74       15.14     10.43 o
  -2   4  12      161.24      193.12     26.19 o
  -1   4  12       37.39       47.26     13.50 o
   0   4  12        2.93        1.02      9.82 o
   1   4  12       39.90       43.65      8.17 o
   2   4  12       34.44       43.57     11.62 o
   3   4  12       16.35       40.51     19.23 o
  -4   5  12        1.50        0.00     13.50 o
  -3   5  12        3.28        0.00     10.64 o
  -2   5  12       14.46       31.91     12.89 o
  -1   5  12      144.60      165.91     22.91 o
   0   5  12        1.09        0.00      9.21 o
   1   5  12      232.38      220.29     13.15 o
   2   5  12       36.43       63.44     10.68 o
   3   5  12        2.73        0.42     11.18 o
  -4   6  12       39.28       51.35     17.39 o
  -3   6  12        0.70       11.25     12.89 o
  -2   6  12      510.64      460.08     33.55 o
  -1   6  12      324.02      361.07     29.66 o
   0   6  12       17.57        3.68     10.02 o
   1   6  12       39.96       30.37      8.31 o
   2   6  12       37.17       34.27      9.87 o
   3   6  12        0.01        0.00     10.99 o
  -4   7  12        4.75       10.84     15.55 o
  -3   7  12       29.18       27.82     14.32 o
  -2   7  12      163.01      193.32     26.59 o
  -1   7  12      171.06      192.50     26.80 o
   0   7  12        0.10        0.61     10.64 o
   1   7  12        0.05        0.00      7.11 o
   2   7  12      222.52      229.01     17.31 o
   3   7  12       19.93       11.02      9.47 o
  -4   8  12        6.38       13.30     16.57 o
  -3   8  12       42.48       27.62     17.59 o
  -2   8  12       19.64       27.21     12.89 o
  -1   8  12        0.06        0.00     11.46 o
   0   8  12       19.88       19.43     12.89 o
   1   8  12       79.12       95.42     10.29 o
   2   8  12        0.83        0.00      8.69 o
  -3   9  12        0.01       13.50     15.34 o
  -2   9  12        1.71        0.00     14.52 o
  -1   9  12       53.94       55.64     18.62 o
   0   9  12       18.20       22.09     14.93 o
   1   9  12       63.84       56.50     16.98 o
   2   9  12        1.91        3.15      9.90 o
  -3  10  12        2.55        0.00     12.89 o
  -2  10  12        1.08        0.00     13.71 o
  -1  10  12        1.01       19.03     14.12 o
   0  10  12       27.82       29.46     17.18 o
   1  10  12       10.60       11.81     10.60 o
   2  10  12       11.87        0.00     19.03 o
  -2  11  12       18.34       24.14     15.96 o
  -1  11  12       15.93        1.84     12.89 o
   0  11  12      108.78      122.74     25.57 o
   1  11  12        2.61       24.08     12.21 o
  -2  12  12        1.88        0.61     16.77 o
  -1  12  12       68.90      117.01     26.80 o
   0  12  12       37.54       36.41     20.66 o
  -1 -15  13       47.13       35.25     15.77 o
   0 -15  13       84.89       62.80     26.39 o
   1 -15  13        0.05        0.00     21.07 o
  -2 -14  13        0.18        9.08     14.01 o
  -1 -14  13      107.00      119.21     19.47 o
   0 -14  13       12.49       33.96     21.89 o
   1 -14  13       25.39       19.84     20.87 o
   2 -14  13        0.08        0.00     19.64 o
  -2 -13  13       18.35       15.73     14.34 o
  -1 -13  13       10.71        7.77     14.16 o
   0 -13  13        2.40        0.00     16.37 o
   1 -13  13        0.50        0.00     17.59 o
   2 -13  13        0.91        0.00     18.62 o
  -3 -12  13       10.68       59.33     23.73 o
  -2 -12  13        4.28        5.82     18.10 o
  -1 -12  13        2.73        6.36     13.19 o
   0 -12  13       12.95        7.64      9.65 o
   1 -12  13       20.14        6.34     17.18 o
   2 -12  13       16.21       13.91     22.50 o
  -3 -11  13       19.13       20.05     20.25 o
  -2 -11  13       28.02       25.16     15.34 o
  -1 -11  13       12.66        5.55      9.70 o
   0 -11  13      198.06      197.31     20.40 o
   1 -11  13        9.68       13.09     17.39 o
   2 -11  13        7.62        0.00     17.59 o
   3 -11  13       37.21       46.03     23.53 o
  -3 -10  13        1.67        0.00     16.37 o
  -2 -10  13        4.38       18.00     15.75 o
  -1 -10  13       42.28       51.82     13.42 o
   0 -10  13        2.61        0.00      8.02 o
   1 -10  13        5.69        9.61     15.96 o
   2 -10  13        0.80       16.77     17.39 o
   3 -10  13        0.05        0.00     19.64 o
  -4  -9  13        1.31        0.00     20.87 o
  -3  -9  13        5.22        3.27     18.62 o
  -2  -9  13       27.16       32.32     16.98 o
  -1  -9  13      174.73      178.54     18.84 o
   0  -9  13      177.72      213.18     18.73 o
   1  -9  13       75.71       76.10     23.32 o
   2  -9  13       36.39       45.01     20.66 o
   3  -9  13       19.38       36.82     21.48 o
  -4  -8  13       25.78       27.41     20.25 o
  -3  -8  13       12.24        0.00     17.18 o
  -2  -8  13       10.92        0.82     13.91 o
  -1  -8  13      175.66      200.00     19.16 o
   0  -8  13       13.46       20.75     16.16 o
   1  -8  13       76.46       82.44     20.66 o
   2  -8  13       30.97        0.00     13.09 o
   3  -8  13       11.14        0.00     20.66 o
  -4  -7  13        1.55        0.00     19.03 o
  -3  -7  13        8.30        4.50     13.30 o
  -2  -7  13      494.21      485.24     35.80 o
  -1  -7  13      266.75      281.31     18.71 o
   0  -7  13       13.19       16.30      9.17 o
   1  -7  13        5.14        0.00     13.91 o
   2  -7  13        7.87        9.61     15.34 o
   3  -7  13        3.27        0.41     18.00 o
  -4  -6  13       20.61       23.32     18.62 o
  -3  -6  13        2.00       17.18     13.91 o
  -2  -6  13     1235.81     1279.18     54.83 o
  -1  -6  13      381.40      341.56     19.17 o
   0  -6  13       29.41       28.23      7.76 o
   1  -6  13       26.62       19.03     14.52 o
   2  -6  13      154.26      170.20     28.64 o
   3  -6  13        8.78        4.50     17.80 o
  -4  -5  13        0.34        0.00     14.32 o
  -3  -5  13        0.03        0.00     12.07 o
  -2  -5  13      230.77      233.01     24.34 o
  -1  -5  13       13.24       10.84      6.51 o
   0  -5  13       23.53       12.16      6.24 o
   1  -5  13       52.70       55.44     17.59 o
   2  -5  13        3.54        2.25     13.91 o
   3  -5  13       16.66       12.07     18.62 o
   4  -5  13       29.79       34.98     25.57 o
  -4  -4  13       14.18        8.59     15.34 o
  -3  -4  13        1.61        7.98     12.68 o
  -2  -4  13       41.12       28.23     12.89 o
  -1  -4  13        5.50        5.55      6.05 o
   0  -4  13        2.85        1.14      5.77 o
   1  -4  13       48.50       45.88     10.85 o
   2  -4  13       58.98       68.74     20.05 o
   3  -4  13        1.94        0.00     14.93 o
   4  -4  13       27.62       54.42     26.80 o
  -4  -3  13        7.39       29.05     16.16 o
  -3  -3  13        3.66       10.84     12.07 o
  -2  -3  13       43.42       30.70     11.05 o
  -1  -3  13       57.73       52.27      9.55 o
   0  -3  13      165.80      187.56     11.55 o
   1  -3  13        3.92        0.00      5.51 o
   2  -3  13       90.80       92.06     22.09 o
   3  -3  13       44.16       26.80     21.48 o
   4  -3  13       15.18       26.80     23.12 o
  -4  -2  13       22.46       16.16     16.37 o
  -3  -2  13       75.92       64.03     11.01 o
  -2  -2  13       22.02       10.49      6.34 o
  -1  -2  13      174.25      161.06     12.71 o
   0  -2  13      149.29      148.14     11.11 o
   1  -2  13        0.00        3.08      7.54 o
   2  -2  13       10.02        0.00     13.91 o
   3  -2  13        1.28        0.00     14.93 o
   4  -2  13       19.71       17.39     22.91 o
  -4  -1  13       43.62       30.92     10.63 o
  -3  -1  13       22.93       12.29      8.11 o
  -2  -1  13       37.31       33.45     10.13 o
  -1  -1  13      762.32      729.89     24.43 o
   0  -1  13       84.30       96.98      9.57 o
   1  -1  13      194.34      211.18     16.57 o
   2  -1  13        0.40        0.00     10.94 o
   3  -1  13       45.56       34.98     20.87 o
   4  -1  13       13.02        0.20     21.89 o
  -4   0  13       18.46        0.00      9.14 o
  -3   0  13       16.34       12.63      8.20 o
  -2   0  13       29.17       21.24      7.81 o
  -1   0  13       85.68       81.59     10.51 o
   0   0  13      504.26      484.29     32.73 o
   1   0  13      482.04      498.46     22.84 o
   2   0  13       41.96       29.83     10.41 o
   3   0  13        0.01        0.00     15.14 o
  -4   1  13       53.74       49.14     12.50 o
  -3   1  13      216.09      190.85     16.39 o
  -2   1  13        5.02        5.57      6.79 o
  -1   1  13       74.52       70.64     13.50 o
   0   1  13       49.60       48.26      9.32 o
   1   1  13       47.31       41.24     10.41 o
   2   1  13        0.08        0.00      8.16 o
   3   1  13        9.90       10.43     18.00 o
  -4   2  13        9.61        0.00     13.30 o
  -3   2  13        1.15        8.90     12.99 o
  -2   2  13        0.00        0.00      6.72 o
  -1   2  13      397.30      385.28     17.59 o
   0   2  13     1293.31     1181.60     47.87 o
   1   2  13        1.08        0.00      7.60 o
   2   2  13       42.95       44.06     11.77 o
   3   2  13        0.64        0.00     18.41 o
  -4   3  13        0.32        0.00     13.09 o
  -3   3  13       18.94        9.41     14.12 o
  -2   3  13        3.32        2.88      6.65 o
  -1   3  13      462.71      380.09     27.82 o
   0   3  13      126.38      156.70     22.30 o
   1   3  13       57.11       54.36     11.75 o
   2   3  13       51.87       56.10     13.37 o
   3   3  13       14.48       18.41     20.25 o
  -4   4  13       19.03       14.32     14.32 o
  -3   4  13       17.30        6.34     12.48 o
  -2   4  13       68.49       74.26     18.62 o
  -1   4  13      301.59      248.35     23.93 o
   0   4  13       54.99       62.60     15.75 o
   1   4  13       75.31       33.62     10.72 o
   2   4  13       28.46       41.08     12.58 o
   3   4  13        2.05        0.00     16.57 o
  -4   5  13       60.44       79.78     21.48 o
  -3   5  13       33.77       30.07     14.93 o
  -2   5  13       50.96       65.67     17.59 o
  -1   5  13       24.50       10.02     10.02 o
   0   5  13       11.84       10.43     11.46 o
   1   5  13       13.24       13.40      7.09 o
   2   5  13       37.33       29.73     12.26 o
   3   5  13       63.69       74.05     25.98 o
  -4   6  13       32.50       43.37     18.41 o
  -3   6  13        1.89        0.00     12.07 o
  -2   6  13       55.17       64.64     17.18 o
  -1   6  13      101.54      128.27     22.30 o
   0   6  13       15.99       27.21     13.09 o
   1   6  13        0.14        0.00      6.56 o
   2   6  13        5.31        4.47      9.13 o
   3   6  13        3.90        0.00     10.00 o
  -3   7  13        7.24        7.98     12.48 o
  -2   7  13        0.55        0.00     12.48 o
  -1   7  13        0.23        0.00      9.61 o
   0   7  13       25.09       57.28     18.21 o
   1   7  13       50.21       48.64      9.74 o
   2   7  13        5.57        0.69      8.53 o
  -3   8  13        2.71       16.37     15.34 o
  -2   8  13        6.77        0.00     12.27 o
  -1   8  13        0.41        0.00     11.66 o
   0   8  13        6.07       12.68     14.52 o
   1   8  13       18.04       41.73     18.00 o
   2   8  13       46.03       42.01     11.52 o
  -3   9  13        8.22       11.87     13.50 o
  -2   9  13       34.97       38.87     16.77 o
  -1   9  13        0.28        0.00     11.66 o
   0   9  13        9.29       30.69     17.39 o
   1   9  13       12.06        6.34     15.34 o
   2   9  13        0.07        0.00      9.71 o
  -2  10  13        2.84        1.84     17.59 o
  -1  10  13       11.51        8.18     13.91 o
   0  10  13       18.09       41.32     18.41 o
   1  10  13       21.71       24.43     15.04 o
  -2  11  13      115.72      132.77     27.82 o
  -1  11  13        6.78       15.14     16.57 o
   0  11  13        0.02       31.71     17.59 o
   0 -15  14        1.43        0.00     22.91 o
  -1 -14  14       52.91       37.37     16.52 o
   0 -14  14        0.08        0.00     19.23 o
   1 -14  14        0.13        0.00     18.62 o
  -2 -13  14        2.68        0.00     18.62 o
  -1 -13  14        5.56        6.75     14.47 o
   0 -13  14       10.56       15.11     11.50 o
   1 -13  14        0.85       17.80     21.07 o
   2 -13  14        0.47        6.75     23.32 o
  -2 -12  14        4.09        0.00     15.34 o
  -1 -12  14        0.40        0.00     11.24 o
   0 -12  14       86.62      106.13     17.25 o
   1 -12  14        2.50        0.00     18.62 o
   2 -12  14       10.23       29.87     24.75 o
  -3 -11  14       31.27       15.55     22.30 o
  -2 -11  14       10.89       23.73     19.03 o
  -1 -11  14       73.49       71.67     15.14 o
   0 -11  14       68.87       70.36     17.80 o
   1 -11  14       16.13       17.39     17.18 o
   2 -11  14       11.68       12.27     18.82 o
  -3 -10  14       92.13       62.60     24.34 o
  -2 -10  14       38.74       37.44     18.41 o
  -1 -10  14       24.77       21.28     10.97 o
   0 -10  14       22.57       18.91     11.11 o
   1 -10  14       31.44       34.98     19.84 o
   2 -10  14        0.07        0.00     17.39 o
   3 -10  14        0.98        0.00     19.84 o
  -3  -9  14      109.59      123.36     26.80 o
  -2  -9  14       69.92       76.10     20.66 o
  -1  -9  14      110.68      136.87     17.42 o
   0  -9  14      104.86       96.61     14.76 o
   1  -9  14       83.85       96.76     25.16 o
   2  -9  14        0.02        0.00     16.57 o
   3  -9  14        9.15        0.82     16.98 o
  -4  -8  14        2.61        0.00     20.05 o
  -3  -8  14       65.52       53.60     21.48 o
  -2  -8  14      216.59      240.37     31.91 o
  -1  -8  14      388.30      418.25     22.57 o
   0  -8  14       40.08       51.22     13.67 o
   1  -8  14       14.34        0.00     14.52 o
   2  -8  14       19.36       16.16     17.59 o
   3  -8  14       31.14       18.21     21.28 o
  -4  -7  14        9.88       33.14     19.64 o
  -3  -7  14        3.18        6.34     15.14 o
  -2  -7  14       33.93       33.75     16.16 o
  -1  -7  14        8.92        5.37      8.77 o
   0  -7  14        0.33        0.00      8.20 o
   1  -7  14       98.19       99.63     22.30 o
   2  -7  14       98.22      113.74     25.16 o
   3  -7  14       22.10       39.28     21.48 o
  -4  -6  14       30.22       22.50     18.62 o
  -3  -6  14        3.58        0.82     15.14 o
  -2  -6  14       21.34       53.19     18.41 o
  -1  -6  14       36.74       27.41     14.73 o
   0  -6  14      100.33      121.45     11.67 o
   1  -6  14      156.23      140.34     23.93 o
   2  -6  14       95.06      110.67     24.55 o
   3  -6  14        6.22        2.05     20.46 o
  -4  -5  14       19.97       31.71     17.59 o
  -3  -5  14        8.82        6.75     14.52 o
  -2  -5  14       11.06       15.14     14.52 o
  -1  -5  14       41.58       46.44     15.96 o
   0  -5  14       72.43       60.84      8.88 o
   1  -5  14       99.40      112.10     23.93 o
   2  -5  14        6.98        2.25     15.14 o
   3  -5  14       58.29       47.26     21.48 o
  -4  -4  14       22.43       18.41     16.37 o
  -3  -4  14        9.09        5.93     12.27 o
  -2  -4  14      116.51      155.47     23.12 o
  -1  -4  14      453.12      466.35     20.71 o
   0  -4  14      194.75      187.07     12.02 o
   1  -4  14        0.69        0.00      8.29 o
   2  -4  14       35.80       25.57     18.41 o
   3  -4  14       11.51       16.77     20.66 o
  -4  -3  14        0.05        5.73     17.80 o
  -3  -3  14        0.03        0.00     10.84 o
  -2  -3  14       88.06       71.39     15.96 o
  -1  -3  14     1257.43     1250.93     47.26 o
   0  -3  14      838.78      813.79     33.46 o
   1  -3  14       69.59       50.07     11.27 o
   2  -3  14      105.62      108.63     23.93 o
   3  -3  14        0.38        0.00     18.82 o
  -4  -2  14       65.46       65.67     20.87 o
  -3  -2  14        1.32        0.00      7.90 o
  -2  -2  14       42.77       42.71      9.93 o
  -1  -2  14      293.26      294.56     17.50 o
   0  -2  14      261.39      271.61     15.22 o
   1  -2  14      120.63      145.22     16.25 o
   2  -2  14        4.96        0.00     15.55 o
   3  -2  14      101.73      124.17     30.07 o
  -4  -1  14       17.96       20.46     18.21 o
  -3  -1  14        3.91        0.00      9.82 o
  -2  -1  14       15.75       18.23      7.94 o
  -1  -1  14      576.81      598.97     23.36 o
   0  -1  14        6.21        4.96      5.70 o
   1  -1  14        5.44        5.28      9.02 o
   2  -1  14        3.15        4.01      8.47 o
   3  -1  14        5.81        0.00     18.62 o
  -4   0  14        5.46       12.44     11.97 o
  -3   0  14       25.09       24.50     12.58 o
  -2   0  14        8.16        0.00      6.87 o
  -1   0  14        7.12       11.60      7.31 o
   0   0  14      349.87      346.75     26.59 o
   1   0  14       10.35       11.00      9.43 o
   2   0  14       29.07       25.34     12.69 o
   3   0  14       20.03       14.52     20.05 o
  -4   1  14       16.10        9.21     12.58 o
  -3   1  14      248.62      233.68     17.79 o
  -2   1  14       13.44       17.44      7.80 o
  -1   1  14       49.12       51.28     10.08 o
   0   1  14      578.27      591.82     34.98 o
   1   1  14       74.03       65.02     12.29 o
   2   1  14       67.54       44.64     12.80 o
   3   1  14        0.01        7.57     18.41 o
  -4   2  14       53.13       55.83     21.38 o
  -3   2  14        6.28        3.11      8.44 o
  -2   2  14       29.11       26.56      9.20 o
  -1   2  14      107.04       91.65     17.18 o
   0   2  14       14.16        3.89     10.02 o
   1   2  14      256.14      263.83     25.88 o
   2   2  14       81.65      106.46     16.91 o
   3   2  14        3.24        0.00     18.00 o
  -4   3  14        2.38        0.00     10.69 o
  -3   3  14       22.21       27.39     10.01 o
  -2   3  14       50.61       67.20     11.64 o
  -1   3  14      194.04      189.64     25.98 o
   0   3  14      386.37      408.32     31.30 o
   1   3  14       91.44       92.71     14.52 o
   2   3  14       60.28       56.31     13.69 o
   3   3  14       37.84       46.85     25.37 o
  -4   4  14        7.00        6.14     15.75 o
  -3   4  14       22.26       19.16     10.11 o
  -2   4  14       81.62       54.62     16.98 o
  -1   4  14       88.71       80.40     17.39 o
   0   4  14      131.51      164.68     25.16 o
   1   4  14       22.59       13.37      9.92 o
   2   4  14       87.76       87.71     31.30 o
   3   4  14        2.79        0.00     20.05 o
  -4   5  14        3.44        0.00     16.57 o
  -3   5  14        7.53        2.45     13.91 o
  -2   5  14        8.41        0.00     10.43 o
  -1   5  14        7.30       16.98     12.48 o
   0   5  14       58.20       77.94     19.84 o
   1   5  14       35.18       48.68     12.72 o
   2   5  14        6.80        0.82     10.21 o
  -3   6  14        0.12        0.00     14.32 o
  -2   6  14        1.79        1.23     12.68 o
  -1   6  14        0.66        0.00     11.25 o
   0   6  14       40.51       50.94     17.80 o
   1   6  14       11.68       19.84     15.55 o
   2   6  14       20.62       15.74      9.94 o
  -3   7  14       69.57       68.12     19.64 o
  -2   7  14       27.92       27.82     14.52 o
  -1   7  14       26.63       25.78     13.91 o
   0   7  14       46.57       36.00     15.34 o
   1   7  14        1.93        0.00     13.71 o
   2   7  14       28.17       36.42     11.25 o
  -3   8  14       57.86       53.60     20.05 o
  -2   8  14       10.25       10.43     13.30 o
  -1   8  14        0.87        0.00     12.48 o
   0   8  14       20.06       11.05     13.71 o
   1   8  14        0.89        0.00     15.96 o
  -2   9  14        9.68       11.25     14.52 o
  -1   9  14        5.95        4.91     12.68 o
   0   9  14        0.13        0.00     15.14 o
   1   9  14        0.24        7.36     17.80 o
  -2  10  14       36.64       13.91     16.16 o
  -1  10  14        0.64        9.21     14.12 o
   0  10  14        9.71        0.00     16.77 o
  -1 -14  15        0.33        2.06     13.68 o
   0 -14  15        0.30        0.00     19.23 o
  -2 -13  15       17.93       17.39     20.87 o
  -1 -13  15       31.61       23.75     15.19 o
   0 -13  15        0.31        0.00     11.10 o
   1 -13  15      101.59      103.31     29.46 o
  -2 -12  15        1.55        2.25     16.98 o
  -1 -12  15       58.21       62.40     15.53 o
   0 -12  15       18.07       18.06     11.85 o
   1 -12  15        2.28        0.00     17.59 o
   2 -12  15        0.08        0.00     19.43 o
  -2 -11  15        3.21        0.00     15.34 o
  -1 -11  15       64.45       46.15     16.57 o
   0 -11  15       84.63       68.96     14.62 o
   1 -11  15       11.18       26.19     20.25 o
   2 -11  15        0.23        0.00     20.66 o
  -3 -10  15       20.53        7.77     20.66 o
  -2 -10  15        7.54       13.30     18.21 o
  -1 -10  15       27.78       18.88     10.55 o
   0 -10  15        0.93        0.00     10.10 o
   1 -10  15       14.54        8.18     18.82 o
   2 -10  15        9.52        0.82     18.00 o
  -3  -9  15       34.38       37.23     22.71 o
  -2  -9  15        0.07       13.09     14.32 o
  -1  -9  15        8.50        6.55     12.68 o
   0  -9  15       38.18       35.07     12.06 o
   1  -9  15        1.75        0.00     16.37 o
   2  -9  15        0.01        0.00     16.98 o
  -3  -8  15       45.69       64.24     23.73 o
  -2  -8  15       23.82       27.21     16.16 o
  -1  -8  15      215.25      219.10     25.78 o
   0  -8  15       98.76      120.51     18.36 o
   1  -8  15       39.91        1.64     16.16 o
   2  -8  15       46.57       63.62     22.91 o
   3  -8  15       15.94       18.82     22.30 o
  -3  -7  15       66.27       72.83     23.73 o
  -2  -7  15       10.37       20.87     16.98 o
  -1  -7  15       31.07       26.59     13.71 o
   0  -7  15       50.40       43.33     11.30 o
   1  -7  15       10.25       26.39     18.21 o
   2  -7  15       46.55       25.37     18.21 o
   3  -7  15       17.95        7.77     23.12 o
  -4  -6  15       15.21       39.07     21.07 o
  -3  -6  15       72.68       51.76     20.05 o
  -2  -6  15      283.77      238.73     27.41 o
  -1  -6  15      162.56      184.52     27.82 o
   0  -6  15        0.24        0.52      8.25 o
   1  -6  15       44.31       46.64     18.41 o
   2  -6  15        0.55        0.00     15.96 o
   3  -6  15       50.58       72.62     26.19 o
  -4  -5  15        0.47        0.00     16.57 o
  -3  -5  15       15.06        0.00     12.89 o
  -2  -5  15       10.18        0.41     13.91 o
  -1  -5  15      282.21      240.17     24.34 o
   0  -5  15        8.35       12.09      7.16 o
   1  -5  15        0.94        0.00     13.50 o
   2  -5  15      113.48      141.56     27.21 o
   3  -5  15       41.14       46.23     23.12 o
  -4  -4  15       34.64       22.09     19.23 o
  -3  -4  15       24.43       12.89     17.18 o
  -2  -4  15      274.64      271.47     27.21 o
  -1  -4  15        1.42        0.00      7.12 o
   0  -4  15        6.39        0.00      7.15 o
   1  -4  15       84.80       74.86     14.03 o
   2  -4  15        0.34        0.00     14.32 o
   3  -4  15        2.38       51.76     23.32 o
  -4  -3  15        7.72       25.37     18.62 o
  -3  -3  15        1.15        0.00     12.48 o
  -2  -3  15        2.38       10.27      7.67 o
  -1  -3  15      175.02      183.31     16.81 o
   0  -3  15        0.81        0.72      6.52 o
   1  -3  15       16.43        7.57     10.11 o
   2  -3  15        0.49        0.00     14.52 o
   3  -3  15        2.68       10.84     20.46 o
  -4  -2  15        0.35        3.48     17.18 o
  -3  -2  15        1.65        5.73     12.89 o
  -2  -2  15      314.87      281.90     17.48 o
  -1  -2  15       62.74       54.81     14.63 o
   0  -2  15       61.02       65.54     11.35 o
   1  -2  15      109.08      133.10     16.27 o
   2  -2  15       28.51       20.05     18.62 o
   3  -2  15        1.53        0.00     21.07 o
  -4  -1  15        0.09        8.18     16.16 o
  -3  -1  15       32.80       15.64      9.88 o
  -2  -1  15       13.09       22.16      8.45 o
  -1  -1  15       37.64       50.88     10.83 o
   0  -1  15      344.14      367.82     30.28 o
   1  -1  15      113.24      133.83     17.18 o
   2  -1  15       17.88        9.51      9.26 o
   3  -1  15        6.55       13.09     22.91 o
  -4   0  15        7.09        9.93     11.69 o
  -3   0  15       30.46       14.80     12.58 o
  -2   0  15        0.19        5.67      7.69 o
  -1   0  15       17.72       11.96      7.95 o
   0   0  15        1.36        0.00     10.02 o
   1   0  15      630.79      594.57     26.68 o
   2   0  15       38.82       41.16     15.34 o
   3   0  15       10.11        3.89     20.66 o
  -4   1  15       10.55       24.63     12.27 o
  -3   1  15       86.90       82.54     18.72 o
  -2   1  15       45.01       31.10      9.82 o
  -1   1  15        0.03        0.00     10.43 o
   0   1  15       84.73      105.97     20.25 o
   1   1  15       67.47       73.31     14.58 o
   2   1  15       95.73       79.29     15.61 o
   3   1  15        0.01        5.11     21.68 o
  -4   2  15        2.89        0.08     11.84 o
  -3   2  15       11.05        5.50     10.54 o
  -2   2  15       32.97        7.07      8.74 o
  -1   2  15        0.01       12.68     12.48 o
   0   2  15       14.28       22.71     11.87 o
   1   2  15      107.71      101.98     14.97 o
   2   2  15        1.48        5.83     11.72 o
   3   2  15        0.81        0.00     18.82 o
  -4   3  15        0.33        0.00     11.42 o
  -3   3  15       36.05       18.26     13.19 o
  -2   3  15        9.88        2.05     11.25 o
  -1   3  15       10.37        3.48     11.46 o
   0   3  15      146.81      152.41     23.53 o
   1   3  15       62.31       47.51     12.41 o
   2   3  15        0.40        0.11     11.00 o
  -3   4  15        0.01        0.00      9.66 o
  -2   4  15        1.38        0.00     11.05 o
  -1   4  15        4.50        0.00     11.25 o
   0   4  15      259.06      301.95     29.66 o
   1   4  15        7.98        0.00     13.71 o
   2   4  15       13.68       15.15     13.30 o
  -3   5  15        1.68        0.00     13.71 o
  -2   5  15        0.28        0.00     12.89 o
  -1   5  15      181.23      129.29     23.32 o
   0   5  15       50.41       60.76     18.21 o
   1   5  15       12.25       14.32     13.71 o
   2   5  15        0.06        0.00     12.62 o
  -3   6  15       69.61       92.26     23.53 o
  -2   6  15        2.53        0.00     13.71 o
  -1   6  15        0.40        6.75     12.48 o
   0   6  15       14.11        8.80     12.68 o
   1   6  15        0.06        0.00     12.48 o
   2   6  15       33.94       54.83     16.28 o
  -3   7  15       38.20       47.46     20.66 o
  -2   7  15        1.82        0.00     14.12 o
  -1   7  15       42.67       37.03     16.77 o
   0   7  15        1.52        9.61     13.91 o
   1   7  15        7.04        0.00     14.73 o
  -2   8  15        1.37        2.05     18.00 o
  -1   8  15        4.43       10.84     15.96 o
   0   8  15        6.10        9.21     13.71 o
   1   8  15        0.00        2.45     14.73 o
  -2   9  15        7.47        8.59     18.00 o
  -1   9  15        1.46        0.00     15.34 o
   0   9  15        0.60        0.00     16.98 o
  -1 -13  16        7.50        0.00     13.98 o
   0 -13  16       31.92       28.23     25.37 o
  -2 -12  16       10.27        0.61     17.39 o
  -1 -12  16       10.32        1.47     13.21 o
   0 -12  16       60.41       36.39     15.28 o
   1 -12  16       33.45       22.71     22.91 o
  -2 -11  16        0.00       16.98     17.18 o
  -1 -11  16       35.40       55.44     21.28 o
   0 -11  16       76.67       61.43     15.43 o
   1 -11  16       35.48       34.37     21.89 o
  -2 -10  16        0.04        1.02     17.18 o
  -1 -10  16      218.98      235.05     29.05 o
   0 -10  16      156.16      162.89     19.48 o
   1 -10  16        2.24        0.00     17.80 o
   2 -10  16        6.39       17.18     22.30 o
  -3  -9  16        9.16       17.80     20.25 o
  -2  -9  16       11.68       21.48     17.80 o
  -1  -9  16       14.58       16.37     15.55 o
   0  -9  16       70.81       85.58     16.20 o
   1  -9  16        0.66       20.46     20.66 o
   2  -9  16        1.10       11.66     20.46 o
  -3  -8  16        0.11        0.00     16.16 o
  -2  -8  16        2.86        0.00     13.91 o
  -1  -8  16        5.49        0.00     11.66 o
   0  -8  16        4.37        0.00     10.07 o
   1  -8  16       16.45        1.84     17.18 o
   2  -8  16        4.27       20.46     20.87 o
  -3  -7  16      150.86      139.11     28.64 o
  -2  -7  16        9.74       21.68     16.57 o
  -1  -7  16       12.99        0.00     13.91 o
   0  -7  16      111.95      135.89     18.76 o
   1  -7  16       39.25       24.55     18.82 o
   2  -7  16       15.42        0.00     16.57 o
  -3  -6  16        1.33       17.59     19.03 o
  -2  -6  16      133.21      138.49     24.75 o
  -1  -6  16        1.95       14.93     13.50 o
   0  -6  16        0.17        0.00      9.09 o
   1  -6  16       58.65       56.87     20.25 o
   2  -6  16        3.19        0.00     21.48 o
  -3  -5  16      108.89      116.61     23.73 o
  -2  -5  16       67.09       73.44     21.48 o
  -1  -5  16        0.15        0.00     12.68 o
   0  -5  16        5.03        3.93      7.52 o
   1  -5  16        4.50        4.30     15.55 o
   2  -5  16        0.04        0.00     17.59 o
   3  -5  16       11.82       40.51     25.57 o
  -3  -4  16        1.40        3.48     15.14 o
  -2  -4  16      141.96      171.02     26.39 o
  -1  -4  16      194.98      212.55     23.93 o
   0  -4  16        4.80       14.04      9.06 o
   1  -4  16       51.36       68.61     14.85 o
   2  -4  16        3.74        5.52     18.41 o
   3  -4  16        0.71       16.16     22.09 o
  -4  -3  16       16.93        0.00     16.57 o
  -3  -3  16        3.56        2.25     14.93 o
  -2  -3  16       19.53        3.48     13.09 o
  -1  -3  16        4.34       14.13      9.03 o
   0  -3  16      143.94      188.77     17.91 o
   1  -3  16        0.97        3.18     10.57 o
   2  -3  16        0.01        0.00     18.00 o
   3  -3  16        0.55        0.00     19.84 o
  -4  -2  16       81.13       94.10     24.34 o
  -3  -2  16        9.61        7.57     13.50 o
  -2  -2  16        5.09        0.00      7.91 o
  -1  -2  16      158.26      183.82     17.50 o
   0  -2  16      322.13      300.11     28.64 o
   1  -2  16       88.40       93.39     18.10 o
   2  -2  16        9.68       19.43     19.43 o
   3  -2  16        0.95        0.00     21.28 o
  -4  -1  16        3.28        8.18     17.18 o
  -3  -1  16        4.12        4.23      9.51 o
  -2  -1  16      110.54       82.72     14.93 o
  -1  -1  16       60.98       66.41     11.98 o
   0  -1  16      183.67      196.80     27.00 o
   1  -1  16       10.03       12.83      9.87 o
   2  -1  16       26.94       33.71     14.20 o
   3  -1  16        0.94        0.00     23.53 o
  -3   0  16       15.38       19.37     17.29 o
  -2   0  16        0.01        2.90      8.30 o
  -1   0  16       29.30       22.30     14.93 o
   0   0  16       11.34        9.21     12.27 o
   1   0  16       59.86       77.45     15.28 o
   2   0  16       27.64       24.25     12.99 o
  -3   1  16        3.57        9.12     10.63 o
  -2   1  16        2.77        1.61      8.46 o
  -1   1  16       23.89       33.55     14.73 o
   0   1  16       28.22       16.57     14.73 o
   1   1  16      159.57      188.51     19.58 o
   2   1  16      151.91      172.43     20.65 o
  -3   2  16        7.05        3.24     18.72 o
  -2   2  16       87.91       69.96     20.46 o
  -1   2  16        4.58        0.00     10.84 o
   0   2  16       72.60       59.73     16.77 o
   1   2  16       49.49       67.51     21.68 o
   2   2  16       99.06       70.62     15.92 o
  -3   3  16        1.40        0.00      9.81 o
  -2   3  16       87.63       68.74     20.05 o
  -1   3  16        6.61       18.21     14.93 o
   0   3  16        2.03        0.00     13.71 o
   1   3  16        4.68       20.25     15.34 o
   2   3  16       69.57       73.52     16.85 o
  -3   4  16        7.78        2.66     15.75 o
  -2   4  16        0.07        0.00     13.50 o
  -1   4  16       69.17       83.06     22.09 o
   0   4  16       14.86       24.34     14.73 o
   1   4  16        0.83        9.61     13.50 o
   2   4  16       21.37       18.49     13.57 o
  -3   5  16        2.80        6.34     15.75 o
  -2   5  16        8.18       20.46     16.16 o
  -1   5  16        4.54        0.00     13.91 o
   0   5  16        0.58        7.16     12.68 o
   1   5  16        4.52        0.00     16.16 o
  -2   6  16       10.77       18.41     15.55 o
  -1   6  16        4.48        0.00     14.52 o
   0   6  16       31.87       39.89     16.77 o
   1   6  16        0.71        0.00     14.73 o
  -2   7  16       13.44        4.30     17.80 o
  -1   7  16       28.75       47.67     20.25 o
   0   7  16       11.72        7.36     14.73 o
   1   7  16        6.32       28.64     17.39 o
  -1   8  16       15.21       25.98     16.98 o
   0   8  16       66.93      124.99     27.00 o
  -1 -12  17        9.34        0.00     17.18 o
   0 -12  17       36.08       53.35     24.96 o
  -1 -11  17        0.08        0.00     15.14 o
   0 -11  17       19.17       12.64     12.98 o
   1 -11  17       65.60       60.14     26.19 o
  -2 -10  17        4.19        7.36     19.03 o
  -1 -10  17       10.31        9.61     15.14 o
   0 -10  17       63.63       72.22     16.25 o
   1 -10  17        0.18       13.91     22.30 o
  -2  -9  17        0.29        0.00     16.37 o
  -1  -9  17       25.96       59.53     19.03 o
   0  -9  17      143.48      130.60     19.01 o
   1  -9  17        6.77       10.23     20.66 o
   2  -9  17       12.73        2.45     20.87 o
  -2  -8  17       22.65       21.89     18.21 o
  -1  -8  17        5.57       12.89     16.16 o
   0  -8  17       11.03        3.85     11.28 o
   1  -8  17       16.39        5.52     18.00 o
   2  -8  17       18.25       27.62     22.30 o
  -3  -7  17       63.32       82.65     25.78 o
  -2  -7  17       30.75       13.50     18.62 o
  -1  -7  17        0.26        0.00     13.30 o
   0  -7  17       51.16       56.87     22.50 o
   1  -7  17        0.04        0.00     18.00 o
   2  -7  17       12.01        0.00     20.25 o
  -3  -6  17       21.92       26.80     18.82 o
  -2  -6  17       36.37       41.32     19.84 o
  -1  -6  17       18.69        5.52     14.93 o
   0  -6  17        4.45        0.00     12.89 o
   1  -6  17       12.19        9.82     16.98 o
   2  -6  17        5.74       22.91     24.14 o
  -3  -5  17       30.86       41.32     21.07 o
  -2  -5  17      165.96      193.93     30.89 o
  -1  -5  17       39.12       55.85     18.82 o
   0  -5  17        0.40        5.73     14.12 o
   1  -5  17       18.01       28.64     18.82 o
   2  -5  17       18.31        4.50     19.84 o
  -3  -4  17       26.72       31.50     17.80 o
  -2  -4  17       16.72       37.03     18.41 o
  -1  -4  17       22.67       40.51     17.80 o
   0  -4  17       18.15       20.05     15.75 o
   1  -4  17       49.29       65.98     15.54 o
   2  -4  17       12.22        1.23     20.66 o
  -3  -3  17        1.36        9.21     18.41 o
  -2  -3  17        0.04        0.00     14.52 o
  -1  -3  17       15.19       20.63      9.90 o
   0  -3  17       12.64       19.84     16.16 o
   1  -3  17        2.36        0.12     11.21 o
   2  -3  17        6.31        0.00     18.62 o
  -3  -2  17        6.72        0.00     15.75 o
  -2  -2  17        0.12        4.35      9.66 o
  -1  -2  17        7.70        5.64      8.77 o
   0  -2  17        3.51       10.02     14.12 o
   1  -2  17       23.03       37.84     12.55 o
   2  -2  17       26.05       25.98     21.28 o
  -3  -1  17        0.55        9.82     14.93 o
  -2  -1  17        9.15        0.00      9.11 o
  -1  -1  17        9.23        0.20     12.07 o
   0  -1  17        0.86        1.84     14.32 o
   1  -1  17        2.91        7.77     14.12 o
   2  -1  17        5.21       12.96     15.04 o
  -3   0  17      102.38       75.43     29.87 o
  -2   0  17       38.38       33.66     11.20 o
  -1   0  17       35.09       49.71     16.57 o
   0   0  17       18.09        0.00     13.71 o
   1   0  17       36.93       56.87     19.03 o
   2   0  17       19.68       29.57     14.91 o
  -3   1  17        0.00        0.00      9.91 o
  -2   1  17       21.86       10.84     13.91 o
  -1   1  17       22.79       21.07     15.34 o
   0   1  17        2.51        0.00     13.30 o
   1   1  17      232.96      200.07     30.69 o
   2   1  17        2.62        2.90     14.10 o
  -3   2  17        0.47        5.19     16.67 o
  -2   2  17       10.78        5.32     13.09 o
  -1   2  17        8.78        0.00     15.75 o
   0   2  17      165.97      184.11     28.64 o
   1   2  17       13.21        0.00     15.34 o
   2   2  17       81.17       96.98     17.97 o
  -3   3  17        0.82        1.43     15.96 o
  -2   3  17        7.25       23.32     15.75 o
  -1   3  17        7.98        2.25     13.71 o
   0   3  17        7.97        6.75     14.32 o
   1   3  17        1.74        2.05     15.34 o
  -2   4  17       79.39       79.58     21.07 o
  -1   4  17        0.60       14.32     15.55 o
   0   4  17        7.02       12.89     16.37 o
   1   4  17        0.26        0.00     14.73 o
  -2   5  17        6.86       22.09     16.98 o
  -1   5  17       92.05       83.67     21.68 o
   0   5  17       14.08       22.71     15.96 o
   1   5  17       31.33       67.51     23.53 o
  -2   6  17        0.28        4.71     13.71 o
  -1   6  17       26.64       35.80     18.62 o
   0   6  17       18.32       25.57     17.80 o
  -1   7  17        1.97        1.64     15.14 o
  -1 -10  18       31.77       25.98     16.77 o
   0 -10  18        9.28       19.66     13.07 o
  -2  -9  18        8.29       14.52     17.39 o
  -1  -9  18        2.30        0.00     14.12 o
   0  -9  18        0.04        3.27     17.39 o
   1  -9  18       15.24       33.35     27.00 o
  -2  -8  18        1.50        0.00     16.77 o
  -1  -8  18        0.01        0.00     18.00 o
   0  -8  18        0.30       16.16     14.73 o
   1  -8  18       30.88       22.91     21.07 o
  -2  -7  18       11.84        8.39     15.96 o
  -1  -7  18        0.27        7.98     17.39 o
   0  -7  18        7.99        8.39     15.55 o
   1  -7  18       10.64       17.39     22.09 o
  -2  -6  18       11.07       19.23     17.80 o
  -1  -6  18        0.01       11.66     13.71 o
   0  -6  18        6.21       43.37     20.05 o
   1  -6  18        0.04        0.00     18.82 o
  -3  -5  18       10.63        5.52     19.43 o
  -2  -5  18      119.06      102.69     23.73 o
  -1  -5  18        1.28       14.12     15.96 o
   1  -5  18        0.05        0.00     17.59 o
   2  -5  18        2.24        1.23     21.68 o
  -3  -4  18       16.15        4.09     19.43 o
  -2  -4  18        5.10        0.00     15.96 o
  -1  -4  18      102.04      114.36     22.91 o
   0  -4  18        3.10       17.80     18.00 o
   1  -4  18       17.64       34.17     15.20 o
   2  -4  18        7.98       18.82     24.96 o
  -3  -3  18        0.62        0.00     15.55 o
  -2  -3  18       20.84        0.00     16.37 o
  -1  -3  18       10.60       28.44     16.37 o
   0  -3  18       10.02       18.62     15.75 o
   1  -3  18       44.39       65.67     21.28 o
   2  -3  18       58.62      104.94     29.25 o
  -3  -2  18        4.69       22.50     19.84 o
  -2  -2  18       10.64       12.07     18.00 o
  -1  -2  18       36.91       30.28     15.34 o
   0  -2  18       13.15       32.12     17.39 o
   1  -2  18        0.28        7.77     17.18 o
   2  -2  18       10.74        0.00     19.23 o
  -3  -1  18        5.90       12.07     19.23 o
  -2  -1  18        3.01        5.62     11.20 o
  -1  -1  18        0.56       11.25     14.93 o
   0  -1  18        8.95       17.18     16.57 o
   1  -1  18      128.17      133.99     27.82 o
   2  -1  18       48.25       31.91     15.88 o
  -3   0  18        6.02       29.78     18.00 o
  -2   0  18        1.62        6.96     14.73 o
  -1   0  18        1.65        0.00     14.93 o
   0   0  18        0.28        1.43     15.96 o
   1   0  18       20.75       11.87     19.23 o
  -2   1  18        0.22        9.82     16.37 o
  -1   1  18       33.20       58.10     20.25 o
   0   1  18       16.06       18.00     18.00 o
   1   1  18       26.98       43.78     18.82 o
  -2   2  18       12.90        9.61     16.16 o
  -1   2  18        1.01        0.00     14.73 o
   0   2  18       14.20        0.82     14.93 o
   1   2  18        0.77        0.00     14.93 o
  -2   3  18       12.50        0.00     18.62 o
  -1   3  18        0.37        0.61     16.16 o
   0   3  18        1.22        7.36     16.37 o
   1   3  18        0.00        2.86     16.98 o
  -2   4  18        0.58       11.05     18.62 o
  -1   4  18       37.00       47.05     20.46 o
   0   4  18        0.05        0.00     14.93 o
  -1   5  18       47.51       40.71     20.46 o
   0   5  18       31.88       27.41     16.16 o
  -1  -8  19        8.51       18.82     17.39 o
   0  -8  19       54.29       79.78     21.07 o
  -1  -7  19        1.61        0.00     17.80 o
   0  -7  19        7.38        0.00     14.52 o
  -2  -6  19        5.02        0.00     16.98 o
  -1  -6  19        2.08        1.02     16.16 o
  -2  -5  19        5.79        3.68     18.41 o
  -1  -5  19        0.12        0.00     14.32 o
  -2  -4  19        4.44       10.02     19.03 o
   1  -4  19        1.83        0.00     18.82 o
  -2  -3  19        0.55        0.00     17.39 o
   0  -3  19        9.74       11.66     18.62 o
   1  -3  19        0.36       28.03     20.87 o
  -1  -2  19        3.71        0.00     16.37 o
   0  -2  19        5.74        8.39     17.80 o
   1  -2  19        9.86       12.48     20.87 o
  -2  -1  19        6.33        4.91     18.00 o
  -1  -1  19        2.21       12.68     17.80 o
   0  -1  19        1.33        0.00     15.14 o
   1  -1  19        0.16        0.00     17.80 o
  -2   0  19        6.47        0.00     16.98 o
  -1   0  19        0.30        0.00     15.96 o
   0   0  19        4.02        6.34     18.62 o
   1   0  19      137.50      183.50     31.30 o
  -2   1  19        1.11       20.46     17.80 o
  -1   1  19        1.48       16.98     17.80 o
   0   1  19        8.88        0.00     17.39 o
  -1   2  19        0.05        0.00     16.77 o
   0   2  19       24.22       43.37     20.87 o
  -1   3  19        0.08        0.00     17.59 o
   0  -3  20        3.64       12.68     20.87 o
   0  -2  20        3.92       28.23     20.05 o
 
